# Supplementary material for: Metabolic profiles in drought-tolerant wheat with enhanced abscisic acid sensitivity
Source: PLoS One. 2024 Jul 22;19(7):e0307393. doi: 10.1371/journal.pone.0307393 (PMC11262632; doi:10.1371/journal.pone.0307393)
Supplement: S1 Table — TaActin is a wheat housekeeping gene; SR1 is an L-serine inactivating gene; TaBCAT is a BCAAs metabolizing enzyme gene; EMB3004 is a 3-dehydroshikimic acid biosynthesis gene; LEA is an ABA-responsive gene. (XLSX) [file pone.0307393.s008.xlsx]

## Sheet: Sheet1
Gene	Direction	sequence
TaActin	Forward primer	CCTCTCTGCGCCAATCGT
	Reverse primer	TCAGCCGAGCGGGAAATTGT
SR1	Forward primer	ATGCCATAGCAGGGAAGCAGTTGTT
	Reverse primer	ACTGCTATGCGTCACAACGCCCT
Tabcat	Forward primer	TTTGGGCCAATAGAAATGAACCCAG
	Reverse primer	TCCACAAATTGCTCGACAGGAGGT
EMB3004	Forward primer	AGCCAGAATACAAGAAGTTGGAGCTG
	Reverse primer	GGGATAACACCCTTGACATCAAACCTC
LEA	Forward primer	GACAACACCATCACCACCAAGGACA
	Reverse primer	TAATACAGAACCGGACACGAGGAGT
S1 Table. Primer sets for each gene used in real-time PCR.
