# Supplementary material for: Metabolic profiles in drought-tolerant wheat with enhanced abscisic acid sensitivity
Source: PLoS One. 2024 Jul 22;19(7):e0307393. doi: 10.1371/journal.pone.0307393 (PMC11262632; doi:10.1371/journal.pone.0307393)
Supplement: S2 Table — The S2 Table provides the raw data for S2a Fig. Data from GC–MS experiments were processed using Unknowns Analysis (Agilent Technologies) to identify metabolite quantities. The number of repetitions was six. Compounds were detected using the “Fiehn” library as the database. "Detection" denotes the total number of metabolites detected, while "Constant" refers to the number of metabolites identified in common across different treatments. (XLSX) [file pone.0307393.s009.xlsx]

## Sheet: wwd0_rep1
Retention time	(PubChem CID)Compound[Retention time]	Match factor	CAS#	Component area
6.1697	[8222] eicosane [18.464]	52.9831	112-95-8	109910
6.22622	[8222] eicosane [18.464]	55.5021	112-95-8	124079
6.51331	[8871] 2-hydroxypyridine [6.519]	96.9892	142-08-5	487376
6.84081	[107689] L-(+) lactic acid [6.851]	75.7526	79-33-4	114710
7.06932	[757] glycolic acid [7.049]	76.0343	79-14-1	71855.7
7.13195	[8217] 1-octadecene [16.36]	56.4602	112-88-9	171073
7.19252	[8217] 1-octadecene [16.36]	57.0427	112-88-9	179340
7.29549	[6287] L-valine 1 [7.296]	86.3791	72-18-4	394587
7.44834	[5950] L-alanine 1 [7.4748]	96.6463	56-41-7	1.30927e+06
7.84718	[971] oxalic acid [7.883]	86.0218	144-62-7	266589
7.98752	betaine aldehyde [8.013]	95.2755	7418-61-3	1.1981e+06
8.24256	[6106] L-leucine 1 [8.298]	84.1248	61-90-5	378421
8.55213	[791] DL-isoleucine 1 [8.576]	82.6523	443-79-8	242816
8.56264	[614] L-proline 1 [8.58]	78.6921	147-85-3	128641
8.88274	[867] malonic acid 1 [8.919]	97.3665	141-82-2	605559
9.05067	[6287] L-valine 2 [9.151]	87.8939	72-18-4	626021
9.3491	[8066] 2-butyne-1,4-diol [9.446]	55.8344	110-65-6	1.03396e+06
9.46222	[8222] eicosane [18.464]	66.4604	112-95-8	68605.6
9.56245	[1176] urea [9.599]	57.1462	57-13-6	99167.7
9.64549	[5951] L-serine 1 [9.706]	99.5812	56-45-1	1.2965e+07
9.76794	[700] ethanolamine [9.879]	64.3716	141-43-5	20644.5
9.83174	[6106] L-leucine 2 [9.945]	55.1115	61-90-5	238116
9.84072	[1004] phosphoric acid [9.966]	96.9508	7664-38-2	5.69925e+07
9.94936	[8222] eicosane [18.464]	64.0689	112-95-8	32158.4
10.1311	[791] DL-isoleucine 2 [10.225]	63.5801	443-79-8	154088
10.1547	[6288] L-threonine 1 [10.224]	97.832	72-19-5	3.21621e+06
10.3105	[8217] 1-octadecene [16.36]	52.2879	112-88-9	202614
10.4309	[1110] succinic acid [10.509]	96.5361	29915-38-6	3.46363e+06
10.5469	[8217] 1-octadecene [16.36]	58.7993	112-88-9	182608
10.6263	[439194] glyceric acid [10.735]	78.5114	473-81-4	1.41265e+06
10.8053	[643798] citraconic acid 1 [11.003]	62.7604	498-23-7	73553.5
10.9202	[444972] fumaric acid [10.94]	66.338	17013-01-3	112459
11.055	[5950] L-alanine 2 [11.182]	78.0221	56-41-7	1.13183e+06
11.2382	[487] methylmalonic acid [9.088]	57.3727	516-05-2	697472
11.3735	[6288] L-threonine 2 [11.464]	68.3491	72-19-5	345612
11.5801	[5960] aspartic acid 1 [12.002]	50.4863	56-84-8	182526
11.9043	[5960] aspartic acid 1 [12.002]	97.2896	56-84-8	1.04722e+07
12.2539	[8222] eicosane [18.464]	50.7822	112-95-8	16459.2
12.3764	[8222] eicosane [18.464]	64.1927	112-95-8	42909.9
12.5711	[439665] threose 1 [12.251]	56.3896	95-43-2	803331
12.6107	[8222] eicosane [18.464]	57.1589	112-95-8	49810.9
12.7113	[92824] D-malic acid [12.794]	97.6256	617-48-1	5.23665e+07
13.0957	[5960] aspartic acid 2 [13.207]	76.094	56-84-8	1.73251e+06
13.1441	[33032] L-glutamic acid 3 (dehydrated) [13.232]	98.3959	56-86-0	5.56664e+06
13.2731	[33032] L-glutamic acid 1 [13.338]	78.6773	56-86-0	5.75441e+06
13.3691	[5460407] threonic acid [13.652]	78.987	7306-96-9	245371
13.4827	[8217] 1-octadecene [16.36]	53.1001	112-88-9	110412
13.5191	[994] phenylalanine 1 [13.545]	61.3244	63-91-2	227317
13.5716	[5460407] threonic acid [13.652]	73.2934	7306-96-9	3.56098e+06
13.7754	[51] alpha ketoglutaric acid [13.859]	75.2963	328-50-7	1.03989e+06
14.0562	[1005] phosphoenolpyruvic acid [14.176]	66.6554	138-08-9	57032.3
14.3228	[33032] L-glutamic acid 2 [14.398]	99.2657	56-86-0	2.21892e+07
14.4162	[994] phenylalanine 2 [14.507]	91.9947	63-91-2	552957
14.6987	[439240] D-lyxose 1 [14.762]	67.9008	1114-34-7	64134.9
14.7792	[65550] D-lyxose 2 [14.869]	80.9446	1114-34-7	199118
14.8881	[236] L-asparagine 2 [14.984]	96.4803	70-47-3	973792
14.9513	[65550] D-lyxose 2 [14.869]	70.6998	1114-34-7	856695
15.4079	[17106] L-(-)-fucose 1 [15.614]	52.5656	2438-80-4	295159
15.4492	[827] ribitol [15.66]	58.6325	488-81-3	29545.7
15.5111	[827] ribitol [15.66]	87.9337	488-81-3	1.6952e+06
15.7024	[827] ribitol [15.66]	54.4883	488-81-3	1.6891e+06
15.8304	cis-aconitic acid [15.783]	96.7475	499-12-7	1.7948e+08
15.8678	[444212] trans-aconitic acid [15.842]	72.1632	585-84-2	6.62329e+06
15.9092	glycerol 3-phosphate [15.915]	80.5883	57-03-4	417114
16.0731	[448388] D-allose 2 [17.521]	51.2683	579-36-2	472903
16.1586	phosphoethanolamine [16.178]	78.652	1071-23-4	251474
16.2313	[80] 3-dehydroshikimic acid 1 [16.302]	68.5189	2922-42-1	179470
16.395	[439183] 3-phosphoglycerate [16.495]	54.3211	820-11-1	187592
16.4206	[8742] shikimic acid [16.433]	77.905	138-59-0	5.72742e+06
16.5331	[311] citric acid [16.615]	98.6747	5949-29-1	1.26401e+07
16.8433	[835] dehydroascorbic acid??1 [16.863]	97.9003	490-83-5	3.63909e+06
16.9466	[6508] quinic acid [17.076]	79.0803	77-95-2	5.45947e+06
17.0759	[90008] psicose 1 [17.059]	97.548	551-68-8	7.21986e+06
17.0935	[190] 9H-purine-6-amine [17.073]	59.7119	73-24-5	93777.4
17.1198	[835] dehydroascorbic acid??2 [17.139]	76.7505	490-83-5	912531
17.1698	[2724552] tagatose 2 [17.212]	96.5792	87-81-0	4.70188e+06
17.2231	[448388] D-allose 1 [17.278]	67.1836	579-36-2	127386
17.2779	[448388] D-allose 1 [17.278]	87.8235	579-36-2	1.05897e+06
17.3408	[441035] talose 1 [17.4]	98.4473	2595-98-4	1.22477e+07
17.5431	[448388] D-allose 2 [17.521]	97.5777	579-36-2	2.59308e+06
17.6304	[5962] L-lysine 2 [17.643]	90.9807	56-87-1	744077
17.7206	[71] gluconic acid 1 [17.693]	67.6265	526-95-4	2.38639e+06
17.8026	[6057] L-tyrosine 2 [17.856]	56.7594	60-18-4	524243
18.1716	[604] gluconic acid 2 [18.297]	65.2194	526-95-4	5.17377e+06
18.2421	[79101] glycylproline [18.316]	56.1809	704-15-4	42755.5
18.3089	[604] gluconic acid 2 [18.297]	53.1023	526-95-4	106537
18.8801	[985] palmitic acid [18.846]	78.1975	64519-82-0	2.95588e+06
18.9619	[5460673] D-saccharic acid [18.614]	68.0624	87-73-0	291403
19.1032	[204] allantoin 3 [19.167]	71.5361	97-59-6	90204.3
19.2719	[892] myo-inositol [19.354]	93.002	87-89-8	9.94691e+06
19.4367	[448388] D-allose 1 [17.278]	70.3547	579-36-2	1.41308e+06
19.5082	ribulose 5-phosphate 2 [19.479]	63.2047	4151-19-3	134438
20.1045	[94214] methyl-beta-D-galactopyranoside?? [16.935]	60.3891	1824-94-8	488290
20.1982	[754] glycerol 1-phosphate [16.056]	59.8312	34363-28-5	1.13268e+06
20.7022	[5281] stearic acid [20.675]	97.6935	57-11-4	2.27626e+06
21.191	fructose 1-phosphate [21.179]	53.3249	15978-08-2	94007
21.2457	[94214] methyl-beta-D-galactopyranoside?? [16.935]	60.4153	1824-94-8	834333
21.2993	[439958] D-glucose-6-phosphate 1 [21.394]	71.8952	56-73-5	489862
21.4706	[439958] D-glucose-6-phosphate 2 [21.558]	65.5385	56-73-5	43499.1
21.6932	[11850] galactitol [17.986]	60.2054	608-66-2	712133
21.7492	[3294434] digalacturonic acid 3 [25.567]	57.4429	5894-59-7	679408
22.6519	[441422] beta-gentiobiose 2 [25.42]	64.7159	5996-00-9	358272
22.7552	[94214] methyl-beta-D-galactopyranoside?? [16.935]	60.3328	1824-94-8	615086
23.1037	[441422] beta-gentiobiose 2 [25.42]	59.6019	5996-00-9	631928
23.1873	[3034828] palatinitol 1? [25.922]	56.4569	585-88-6	294521
23.2037	sedoheptulose 7-phosphate [23.182]	80.0183	0-00-0	233723
23.391	[6021] inosine [23.396]	55.0413	58-63-9	42764.8
23.8932	[11333] lactulose 1 [23.867]	57.6343	4618-18-2	1.76348e+08
23.9332	[254] 2,3-dihydroxybiphenyl [16.889]	53.8828	1133-63-7	3.21143e+07
24.4011	[84571] lactose 1 [24.386]	51.9446	63-42-3	82399.7
24.5813	[16219560] lactobionic acid 1 [24.583]	51.7923	96-82-2	196831
24.8516	[6255] maltose 2 [24.915]	85.5708	69-79-4	447297
25.4219	[441422] beta-gentiobiose 2 [25.42]	69.5413	5996-00-9	512398
25.9786	[3294434] digalacturonic acid 1 [24.822]	52.3084	5894-59-7	504989
26.3908	[439451] galactinol 2 [26.479]	76.3152	3687-64-7	2.87898e+06
26.9128	[224] adenosine-5-monophosphate 2 [26.871]	70.9029	84-21-9	85800.7
29.1775	[439242] Raffinose [29.282]	70.1428	17629-30-0	8.09911e+06

## Sheet: wwd0_rep2
Retention time	(PubChem CID)Compound[Retention time]	Match factor	CAS#	Component area
6.16951	[8222] eicosane [18.464]	53.8505	112-95-8	126208
6.22597	[8222] eicosane [18.464]	56.4669	112-95-8	137824
6.51201	[8871] 2-hydroxypyridine [6.519]	96.1989	142-08-5	516270
6.84109	[107689] L-(+) lactic acid [6.851]	97.01	79-33-4	401288
7.06956	[757] glycolic acid [7.049]	90.3894	79-14-1	152912
7.13143	[8217] 1-octadecene [16.36]	57.5419	112-88-9	190845
7.19118	[8217] 1-octadecene [16.36]	59.7715	112-88-9	204652
7.29606	[6287] L-valine 1 [7.296]	83.4037	72-18-4	361974
7.45186	[5950] L-alanine 1 [7.4748]	96.8675	56-41-7	1.33282e+06
7.84689	[971] oxalic acid [7.883]	86.4892	144-62-7	217245
7.98675	betaine aldehyde [8.013]	95.4061	7418-61-3	1.63383e+06
8.24274	[6106] L-leucine 1 [8.298]	84.5472	61-90-5	387933
8.55211	[791] DL-isoleucine 1 [8.576]	82.1654	443-79-8	254955
8.56323	[614] L-proline 1 [8.58]	77.1965	147-85-3	125857
8.88255	[867] malonic acid 1 [8.919]	97.2154	141-82-2	582920
9.05203	[6287] L-valine 2 [9.151]	89.6282	72-18-4	717556
9.46205	[8222] eicosane [18.464]	66.6458	112-95-8	87381.3
9.64563	[5951] L-serine 1 [9.706]	99.4647	56-45-1	1.28801e+07
9.8402	[1004] phosphoric acid [9.966]	97.85	7664-38-2	5.9919e+07
9.94756	[8222] eicosane [18.464]	66.7522	112-95-8	37758.2
10.1314	[791] DL-isoleucine 2 [10.225]	64.4451	443-79-8	138857
10.1545	[6288] L-threonine 1 [10.224]	97.8359	72-19-5	3.10796e+06
10.2172	[614] L-proline 2 [10.341]	55.5948	147-85-3	130049
10.2273	[938] nicotinic acid [10.27]	85.2646	59-67-6	50855.8
10.431	[1110] succinic acid [10.509]	96.2109	29915-38-6	3.66286e+06
10.5471	[8217] 1-octadecene [16.36]	59.9329	112-88-9	224709
10.6272	[439194] glyceric acid [10.735]	78.3452	473-81-4	1.3818e+06
10.8056	[643798] citraconic acid 1 [11.003]	65.5077	498-23-7	118595
10.9188	[444972] fumaric acid [10.94]	65.5508	17013-01-3	130350
11.0548	[5950] L-alanine 2 [11.182]	77.8995	56-41-7	1.40368e+06
11.2388	[487] methylmalonic acid [9.088]	58.1178	516-05-2	698422
11.371	[6288] L-threonine 2 [11.464]	67.4257	72-19-5	303084
11.9041	[5960] aspartic acid 1 [12.002]	97.2809	56-84-8	1.08326e+07
12.3761	[8222] eicosane [18.464]	58.3264	112-95-8	54649.8
12.5718	[439665] threose 1 [12.251]	57.0149	95-43-2	822351
12.609	[8222] eicosane [18.464]	55.9878	112-95-8	63260.2
12.7115	[92824] D-malic acid [12.794]	97.5578	617-48-1	5.45786e+07
12.9113	[439227] pipecolic acid 1 [9.868]	59.2266	535-75-1	1.4798e+06
13.0265	[5570] trigonelline [13.039]	56.7605	535-83-1	16904.4
13.0939	[5960] aspartic acid 2 [13.207]	73.8806	56-84-8	660435
13.1452	[33032] L-glutamic acid 3 (dehydrated) [13.232]	99.1358	56-86-0	1.05285e+07
13.274	[33032] L-glutamic acid 1 [13.338]	78.772	56-86-0	9.6301e+06
13.3679	[5460407] threonic acid [13.652]	74.5867	7306-96-9	184580
13.4824	[8217] 1-octadecene [16.36]	53.1523	112-88-9	133546
13.5152	[994] phenylalanine 1 [13.545]	62.4211	63-91-2	330689
13.5722	[5460407] threonic acid [13.652]	73.3875	7306-96-9	3.79306e+06
13.7741	[51] alpha ketoglutaric acid [13.859]	71.4537	328-50-7	924216
14.0571	[1005] phosphoenolpyruvic acid [14.176]	65.1482	138-08-9	75794.2
14.3166	[33032] L-glutamic acid 2 [14.398]	99.3405	56-86-0	9.4888e+06
14.4136	[994] phenylalanine 2 [14.507]	88.9441	63-91-2	403170
14.698	[439240] D-lyxose 1 [14.762]	67.0331	1114-34-7	62214.8
14.7787	[439240] D-lyxose 2 [14.889]	82.008	1114-34-7	182025
14.8858	[236] L-asparagine 2 [14.984]	87.0101	70-47-3	277717
14.9512	[65550] D-lyxose 2 [14.869]	66.2612	1114-34-7	801587
15.4502	[827] ribitol [15.66]	51.7169	488-81-3	26801.1
15.5104	[827] ribitol [15.66]	89.517	488-81-3	1.57903e+06
15.7011	[827] ribitol [15.66]	53.9617	488-81-3	1.64705e+06
15.8276	cis-aconitic acid [15.783]	91.0647	499-12-7	1.43051e+08
15.8641	[444212] trans-aconitic acid [15.842]	66.3361	585-84-2	5.82199e+06
15.9073	glycerol 3-phosphate [15.915]	81.7407	57-03-4	612754
15.9651	[8217] 1-octadecene [16.36]	51.0479	112-88-9	202481
16.073	[448388] D-allose 2 [17.521]	50.8597	579-36-2	323795
16.1578	phosphoethanolamine [16.178]	78.8685	1071-23-4	251755
16.2315	[80] 3-dehydroshikimic acid 1 [16.302]	66.3755	2922-42-1	146136
16.3144	[8217] 1-octadecene [16.36]	52.1783	112-88-9	53451.9
16.394	[439183] 3-phosphoglycerate [16.495]	55.7173	820-11-1	212138
16.4199	[8742] shikimic acid [16.433]	77.9512	138-59-0	5.49651e+06
16.5322	[311] citric acid [16.615]	98.2895	5949-29-1	1.31816e+07
16.8421	[835] dehydroascorbic acid??1 [16.863]	96.5069	490-83-5	3.47557e+06
16.946	[6508] quinic acid [17.076]	79.1282	77-95-2	5.49507e+06
17.0753	[90008] psicose 1 [17.059]	97.3821	551-68-8	7.37919e+06
17.0929	[190] 9H-purine-6-amine [17.073]	57.8508	73-24-5	86621.2
17.1197	[835] dehydroascorbic acid??2 [17.139]	76.8518	490-83-5	948102
17.1694	[2724552] tagatose 2 [17.212]	96.6231	87-81-0	4.54391e+06
17.2203	[448388] D-allose 1 [17.278]	61.7485	579-36-2	152537
17.2751	[448388] D-allose 1 [17.278]	75.1702	579-36-2	517247
17.3402	[441032] D (+)altrose 1 [17.397]	98.793	1990-29-0	1.18404e+07
17.5426	[448388] D-allose 2 [17.521]	97.3364	579-36-2	2.60514e+06
17.6299	[5962] L-lysine 2 [17.643]	85.8164	56-87-1	664304
17.7206	[71] gluconic acid 1 [17.693]	67.7945	526-95-4	2.14368e+06
17.8019	[6057] L-tyrosine 2 [17.856]	54.3153	60-18-4	461884
18.1714	[604] gluconic acid 2 [18.297]	65.4207	526-95-4	5.13543e+06
18.3083	[604] gluconic acid 2 [18.297]	55.6832	526-95-4	122092
18.5883	[6131] cytindine-5'-monophosphate 1 [18.663]	68.3783	63-37-6	33839.3
18.88	[985] palmitic acid [18.846]	78.4902	64519-82-0	3.26237e+06
18.9182	[3037582] mucic acid [18.907]	50.1562	526-99-8	361498
18.9608	[5460673] D-saccharic acid [18.614]	68.3022	87-73-0	288059
19.1028	[204] allantoin 3 [19.167]	69.7182	97-59-6	97013.4
19.2719	[892] myo-inositol [19.354]	93.2271	87-89-8	9.64601e+06
19.3168	[445858] ferulic acid [19.312]	60.1867	1135-24-6	32082.8
19.4363	[448388] D-allose 1 [17.278]	69.9466	579-36-2	1.38369e+06
19.508	ribulose 5-phosphate 2 [19.479]	67.1591	4151-19-3	158081
19.7227	[1549111] caffeic acid [19.755]	62.5899	331-39-5	56000.8
20.1038	[94214] methyl-beta-D-galactopyranoside?? [16.935]	62.7606	1824-94-8	467354
20.1973	[754] glycerol 1-phosphate [16.056]	60.1383	34363-28-5	1.15583e+06
20.4319	[6305] L-tryptophan 2 [20.466]	58.4508	73-22-3	15759.2
20.7023	[5281] stearic acid [20.675]	97.8446	57-11-4	2.47914e+06
21.1926	fructose 1-phosphate [21.179]	66.1049	15978-08-2	133192
21.2456	[94214] methyl-beta-D-galactopyranoside?? [16.935]	60.1509	1824-94-8	817641
21.3004	[439958] D-glucose-6-phosphate 1 [21.394]	71.1598	56-73-5	492647
21.4703	[439958] D-glucose-6-phosphate 2 [21.558]	64.0309	56-73-5	47042.4
21.6927	[11850] galactitol [17.986]	59.6165	608-66-2	641363
21.7486	[3294434] digalacturonic acid 3 [25.567]	59.1568	5894-59-7	704583
22.6512	[441422] beta-gentiobiose 2 [25.42]	64.0946	5996-00-9	385636
22.7547	[94214] methyl-beta-D-galactopyranoside?? [16.935]	56.3957	1824-94-8	624281
23.1023	[656894] isopropyl beta-D-1-thiogalactopyranoside? [19.097]	59.5762	367-93-1	641870
23.2027	sedoheptulose 7-phosphate [23.182]	80.5164	0-00-0	242164
23.927	[254] 2,3-dihydroxybiphenyl [16.889]	54.9932	1133-63-7	3.12658e+07
24.647	[10712] cellobiose 2 [24.7]	60.0827	528-50-7	99220.7
24.8468	[6255] maltose 2 [24.915]	86.2592	69-79-4	373979
25.4192	[441422] beta-gentiobiose 2 [25.42]	69.8006	5996-00-9	760988
25.5408	[439559] palatinose [25.482]	67.6434	13718-94-2	265182
25.8182	[440658] melibiose 2 [25.784]	54.2874	66009-10-7	486668
26.0141	[1245] DL-4-hydroxy-3-methoxymandelic acid [17.152]	51.9828	55-10-7	632119
26.3873	[439451] galactinol 2 [26.479]	76.6668	3687-64-7	3.06135e+06
26.9101	[224] adenosine-5-monophosphate 2 [26.871]	74.4152	84-21-9	184611
27.2764	[84571] lactose 2 [24.534]	59.6424	63-42-3	1.46241e+06
29.1723	[439242] Raffinose [29.282]	74.1924	17629-30-0	1.00949e+07
29.8625	[92817] D-(+)-melezitose [29.952]	54.4304	10030-67-8	78206.8

## Sheet: wwd0_rep3
Retention time	(PubChem CID)Compound[Retention time]	Match factor	CAS#	Component area
6.16854	[8222] eicosane [18.464]	53.6247	112-95-8	122961
6.22469	[8222] eicosane [18.464]	54.2033	112-95-8	132943
6.51164	[8871] 2-hydroxypyridine [6.519]	96.3463	142-08-5	556770
6.83963	[107689] L-(+) lactic acid [6.851]	74.9559	79-33-4	131112
7.06817	[757] glycolic acid [7.049]	90.9649	79-14-1	170041
7.1309	[8217] 1-octadecene [16.36]	57.1012	112-88-9	189733
7.19088	[8217] 1-octadecene [16.36]	58.6658	112-88-9	196148
7.29531	[6287] L-valine 1 [7.296]	84.7744	72-18-4	394479
7.45166	[5950] L-alanine 1 [7.4748]	97.521	56-41-7	1.8244e+06
7.84613	[971] oxalic acid [7.883]	85.5214	144-62-7	241577
7.98611	betaine [8.019]	95.2633	107-43-7	2.03089e+06
8.01068	[7971] 3-hydroxypyridine [8.047]	67.8638	109-00-2	22528.7
8.24126	[6106] L-leucine 1 [8.298]	81.2484	61-90-5	455845
8.55029	[791] DL-isoleucine 1 [8.576]	81.7746	443-79-8	301746
8.56205	[614] L-proline 1 [8.58]	76.0188	147-85-3	164848
8.88187	[867] malonic acid 1 [8.919]	96.9166	141-82-2	653178
9.05061	[6287] L-valine 2 [9.151]	88.7771	72-18-4	919905
9.34835	[8066] 2-butyne-1,4-diol [9.446]	58.509	110-65-6	1.08893e+06
9.46194	[8222] eicosane [18.464]	63.1091	112-95-8	82589.3
9.64514	[5951] L-serine 1 [9.706]	99.454	56-45-1	1.50042e+07
9.84153	[1004] phosphoric acid [9.966]	61.9223	7664-38-2	4.73137e+07
9.8907	[8222] eicosane [18.464]	54.9441	112-95-8	19319.3
9.94735	[8222] eicosane [18.464]	66.596	112-95-8	38905.6
9.97759	[189] acetyl-L-serine 1 [10.009]	56.873	5147-00-2	24769
10.1299	[791] DL-isoleucine 2 [10.225]	64.71	443-79-8	167049
10.1537	[6288] L-threonine 1 [10.224]	97.7709	72-19-5	3.69995e+06
10.2166	[614] L-proline 2 [10.341]	52.4678	147-85-3	149475
10.2291	[938] nicotinic acid [10.27]	86.3232	59-67-6	45243.6
10.3106	[8217] 1-octadecene [16.36]	53.1973	112-88-9	239020
10.4296	[1110] succinic acid [10.509]	96.5008	29915-38-6	4.14917e+06
10.5466	[8217] 1-octadecene [16.36]	58.5232	112-88-9	225234
10.626	[439194] glyceric acid [10.735]	78.4438	473-81-4	1.64074e+06
10.8051	[643798] citraconic acid 1 [11.003]	77.6932	498-23-7	220189
10.9184	[444972] fumaric acid [10.94]	66.5295	17013-01-3	152623
11.0548	[5950] L-alanine 2 [11.182]	78.4339	56-41-7	1.6722e+06
11.2379	[487] methylmalonic acid [9.088]	57.717	516-05-2	746080
11.3713	[6288] L-threonine 2 [11.464]	67.8166	72-19-5	413042
11.9045	[5960] aspartic acid 1 [12.002]	97.3462	56-84-8	1.26048e+07
12.2522	[8222] eicosane [18.464]	51.433	112-95-8	20011.4
12.3758	[8222] eicosane [18.464]	61.1917	112-95-8	55804.1
12.5707	[439665] threose 1 [12.251]	56.8143	95-43-2	899262
12.6101	[8222] eicosane [18.464]	54.7238	112-95-8	71656.9
12.7119	[92824] D-malic acid [12.794]	97.5232	617-48-1	6.05833e+07
12.9075	[439227] pipecolic acid 1 [9.868]	57.5471	535-75-1	1.15588e+06
13.0218	[5570] trigonelline [13.039]	59.5662	535-83-1	20901.9
13.0943	[5960] aspartic acid 2 [13.207]	75.0832	56-84-8	1.12825e+06
13.1473	[33032] L-glutamic acid 3 (dehydrated) [13.232]	99.1036	56-86-0	1.5295e+07
13.2754	[33032] L-glutamic acid 1 [13.338]	78.6736	56-86-0	1.08646e+07
13.3697	[5460407] threonic acid [13.652]	84.2385	7306-96-9	138553
13.4825	[8217] 1-octadecene [16.36]	53.7276	112-88-9	142605
13.5163	[994] phenylalanine 1 [13.545]	61.5674	63-91-2	327531
13.5717	[5460407] threonic acid [13.652]	73.3695	7306-96-9	4.22927e+06
13.7745	[51] alpha ketoglutaric acid [13.859]	60.744	328-50-7	1.00594e+06
14.0529	[1005] phosphoenolpyruvic acid [14.176]	67.6924	138-08-9	108825
14.3163	[33032] L-glutamic acid 2 [14.398]	99.307	56-86-0	1.00154e+07
14.4131	[994] phenylalanine 2 [14.507]	89.1543	63-91-2	650354
14.698	[439240] D-lyxose 1 [14.762]	62.3793	1114-34-7	68873.5
14.778	[439240] D-lyxose 2 [14.889]	70.2365	1114-34-7	116004
14.8853	[236] L-asparagine 2 [14.984]	85.9038	70-47-3	271622
14.9506	[6027] xylose 1 [14.7]	62.5951	58-86-6	998747
15.4072	[17106] L-(-)-fucose 1 [15.614]	51.7879	2438-80-4	304031
15.4477	[827] ribitol [15.66]	59.8444	488-81-3	37659.5
15.5098	[827] ribitol [15.66]	90.4649	488-81-3	1.87137e+06
15.7018	[827] ribitol [15.66]	52.5686	488-81-3	1.95412e+06
15.8299	cis-aconitic acid [15.783]	75.9948	499-12-7	1.58638e+08
15.8669	[444212] trans-aconitic acid [15.842]	71.8749	585-84-2	7.76431e+06
15.907	glycerol 3-phosphate [15.915]	81.29	57-03-4	779137
16.0719	[448388] D-allose 2 [17.521]	51.9824	579-36-2	410343
16.0979	2-phosphoglyceric acid [16.115]	51.4579	2553-59-5	31740.6
16.1577	phosphoethanolamine [16.178]	79.0019	1071-23-4	333514
16.231	[80] 3-dehydroshikimic acid 1 [16.302]	67.8661	2922-42-1	202824
16.3137	[8217] 1-octadecene [16.36]	52.3031	112-88-9	56779.5
16.3939	[439183] 3-phosphoglycerate [16.495]	53.7667	820-11-1	242211
16.42	[8742] shikimic acid [16.433]	77.8832	138-59-0	6.65493e+06
16.533	[311] citric acid [16.615]	98.576	5949-29-1	1.65895e+07
16.8425	[835] dehydroascorbic acid??1 [16.863]	95.7483	490-83-5	3.84514e+06
16.946	[6508] quinic acid [17.076]	79.0515	77-95-2	6.34773e+06
17.0747	[90008] psicose 1 [17.059]	97.3338	551-68-8	8.57462e+06
17.0933	[190] 9H-purine-6-amine [17.073]	57.6467	73-24-5	102412
17.12	[835] dehydroascorbic acid??2 [17.139]	75.3806	490-83-5	1.03055e+06
17.1692	[2724552] tagatose 2 [17.212]	96.4637	87-81-0	5.49539e+06
17.2209	[448388] D-allose 1 [17.278]	53.3416	579-36-2	125885
17.2765	[448388] D-allose 1 [17.278]	87.8613	579-36-2	1.06581e+06
17.3391	[441032] D (+)altrose 1 [17.397]	98.5492	1990-29-0	1.42067e+07
17.5427	[448388] D-allose 2 [17.521]	97.5451	579-36-2	3.10971e+06
17.6289	[5962] L-lysine 2 [17.643]	83.5233	56-87-1	933092
17.7195	[71] gluconic acid 1 [17.693]	66.5516	526-95-4	2.66227e+06
17.8012	[6057] L-tyrosine 2 [17.856]	56.5447	60-18-4	620330
18.171	[604] gluconic acid 2 [18.297]	64.9473	526-95-4	5.89119e+06
18.3079	[604] gluconic acid 2 [18.297]	56.9385	526-95-4	185546
18.5883	[6131] cytindine-5'-monophosphate 1 [18.663]	70.3329	63-37-6	37427
18.8792	[985] palmitic acid [18.846]	78.2392	64519-82-0	3.43676e+06
18.9174	[3037582] mucic acid [18.907]	52.7543	526-99-8	492294
18.9598	[3037582] mucic acid [18.907]	69.9531	526-99-8	363457
19.1012	[204] allantoin 3 [19.167]	76.2012	97-59-6	153976
19.2721	[892] myo-inositol [19.354]	93.5302	87-89-8	1.12823e+07
19.3492	ribulose 5-phosphate 1 [19.336]	51.6199	4151-19-3	128016
19.4356	[448388] D-allose 1 [17.278]	70.594	579-36-2	1.66137e+06
19.506	ribulose 5-phosphate 2 [19.479]	65.564	4151-19-3	194702
19.723	[1549111] caffeic acid [19.755]	55.5521	331-39-5	60629.6
19.9803	glutathione (oxidized) [20.011]	61.8547	27025-41-8	62008.6
20.1029	[94214] methyl-beta-D-galactopyranoside?? [16.935]	62.7903	1824-94-8	633431
20.1953	[754] glycerol 1-phosphate [16.056]	60.67	34363-28-5	1.44099e+06
20.431	[6305] L-tryptophan 2 [20.466]	63.4601	73-22-3	25498.9
20.683	[637775] 3,5-dimethoxy-4-hydroxycinnamic acid 2 [20.65]	55.8787	530-59-6	23590.7
20.7006	[5281] stearic acid [20.675]	98.4937	57-11-4	2.57898e+06
21.1904	fructose 1-phosphate [21.179]	63.1201	15978-08-2	153482
21.242	[94214] methyl-beta-D-galactopyranoside?? [16.935]	61.947	1824-94-8	1.25302e+06
21.2978	[439958] D-glucose-6-phosphate 1 [21.394]	71.9672	56-73-5	628028
21.4696	[439958] D-glucose-6-phosphate 2 [21.558]	62.2834	56-73-5	56359.6
21.6922	[11850] galactitol [17.986]	60.4985	608-66-2	824271
21.7476	[3294434] digalacturonic acid 3 [25.567]	58.0217	5894-59-7	814165
22.649	[441422] beta-gentiobiose 2 [25.42]	65.0752	5996-00-9	433372
22.7534	[94214] methyl-beta-D-galactopyranoside?? [16.935]	56.504	1824-94-8	734709
23.1014	[441422] beta-gentiobiose 2 [25.42]	59.8638	5996-00-9	769351
23.2021	sedoheptulose 7-phosphate [23.182]	83.1079	0-00-0	312391
23.8905	[5988] Sucrose [23.988]	69.5473	111-11-5	2.38948e+08
24.3984	[84571] lactose 1 [24.386]	50.2408	63-42-3	115434
24.6475	[6255] maltose 1 [24.702]	61.3361	69-79-4	95388.9
24.8473	[6255] maltose 2 [24.915]	85.4883	69-79-4	505456
25.4185	[441422] beta-gentiobiose 2 [25.42]	68.1718	5996-00-9	920763
25.5401	[439559] palatinose [25.482]	58.6562	13718-94-2	280587
25.6198	[440658] melibiose 1 [25.565]	53.7737	66009-10-7	355316
25.8177	[440658] melibiose 2 [25.784]	56.8494	66009-10-7	611650
26.0129	[1245] DL-4-hydroxy-3-methoxymandelic acid [17.152]	51.5251	55-10-7	741301
26.3868	[439451] galactinol 2 [26.479]	76.7757	3687-64-7	3.62121e+06
26.9099	[224] adenosine-5-monophosphate 2 [26.871]	79.0249	84-21-9	248344
27.2754	[16219560] lactobionic acid 1 [24.583]	61.4994	96-82-2	1.78247e+06
29.171	[5988] Sucrose [23.988]	74.851	111-11-5	1.24641e+07

## Sheet: wwd0_rep4
Retention time	(PubChem CID)Compound[Retention time]	Match factor	CAS#	Component area
6.16892	[8222] eicosane [18.464]	51.9746	112-95-8	111407
6.22535	[8222] eicosane [18.464]	53.3312	112-95-8	129066
6.51151	[8871] 2-hydroxypyridine [6.519]	97.849	142-08-5	595774
6.82423	[8222] eicosane [18.464]	60.7285	112-95-8	65403.2
6.84134	[107689] L-(+) lactic acid [6.851]	78.8883	79-33-4	172803
7.06976	[757] glycolic acid [7.049]	80.4455	79-14-1	139289
7.13116	[8217] 1-octadecene [16.36]	54.839	112-88-9	170106
7.19086	[8217] 1-octadecene [16.36]	58.2076	112-88-9	180587
7.29587	[6287] L-valine 1 [7.296]	85.0271	72-18-4	402106
7.45262	[5950] L-alanine 1 [7.4748]	95.3903	56-41-7	1.46836e+06
7.84683	[971] oxalic acid [7.883]	87.2655	144-62-7	264222
7.98758	betaine [8.019]	95.4887	107-43-7	2.42795e+06
8.01368	[7971] 3-hydroxypyridine [8.047]	67.8649	109-00-2	19332.9
8.24273	[6106] L-leucine 1 [8.298]	83.6319	61-90-5	427183
8.55241	[791] DL-isoleucine 1 [8.576]	81.6232	443-79-8	287068
8.88312	[867] malonic acid 1 [8.919]	96.6335	141-82-2	592508
9.05116	[6287] L-valine 2 [9.151]	89.0784	72-18-4	836414
9.34931	[8066] 2-butyne-1,4-diol [9.446]	55.09	110-65-6	1.04952e+06
9.4623	[8222] eicosane [18.464]	66.1338	112-95-8	70250.9
9.5631	[243] benzoic acid [9.594]	53.4097	65-85-0	95031.7
9.64526	[5951] L-serine 1 [9.706]	99.4911	56-45-1	1.40042e+07
9.84127	[1004] phosphoric acid [9.966]	62.0353	7664-38-2	4.61402e+07
9.94925	[8222] eicosane [18.464]	65.0639	112-95-8	32116.7
10.1301	[791] DL-isoleucine 2 [10.225]	63.4516	443-79-8	162133
10.1533	[6288] L-threonine 1 [10.224]	97.7061	72-19-5	3.52825e+06
10.2168	[614] L-proline 2 [10.341]	50.9812	147-85-3	115668
10.2307	[938] nicotinic acid [10.27]	87.7906	59-67-6	43101.5
10.4303	[1110] succinic acid [10.509]	96.9024	29915-38-6	4.12234e+06
10.5465	[8217] 1-octadecene [16.36]	57.9592	112-88-9	184425
10.6274	[439194] glyceric acid [10.735]	78.5096	473-81-4	1.59356e+06
10.8049	[643798] citraconic acid 1 [11.003]	79.0172	498-23-7	294798
10.9187	[444972] fumaric acid [10.94]	66.2961	17013-01-3	157866
11.0547	[5950] L-alanine 2 [11.182]	78.7601	56-41-7	2.07835e+06
11.2387	[487] methylmalonic acid [9.088]	57.6073	516-05-2	759413
11.3711	[6288] L-threonine 2 [11.464]	67.8225	72-19-5	412230
11.9043	[5960] aspartic acid 1 [12.002]	97.3313	56-84-8	1.2057e+07
12.3759	[8222] eicosane [18.464]	59.5348	112-95-8	43752.9
12.5711	[439665] threose 2 [12.371]	56.4739	95-43-2	938667
12.6096	[8222] eicosane [18.464]	62.0194	112-95-8	52147.1
12.7117	[92824] D-malic acid [12.794]	97.5434	617-48-1	5.79021e+07
12.911	[439227] pipecolic acid 1 [9.868]	59.348	535-75-1	1.4931e+06
13.0244	[5570] trigonelline [13.039]	73.1608	535-83-1	16587.3
13.0937	[5960] aspartic acid 2 [13.207]	72.5908	56-84-8	829804
13.1492	[33032] L-glutamic acid 3 (dehydrated) [13.232]	99.1211	56-86-0	2.02793e+07
13.2757	[33032] L-glutamic acid 1 [13.338]	78.8963	56-86-0	1.20351e+07
13.3747	[5460407] threonic acid [13.652]	77.1027	7306-96-9	239934
13.4828	[8217] 1-octadecene [16.36]	56.8011	112-88-9	110110
13.5155	[994] phenylalanine 1 [13.545]	63.5207	63-91-2	344338
13.572	[5460407] threonic acid [13.652]	73.3324	7306-96-9	4.33588e+06
14.0546	[1005] phosphoenolpyruvic acid [14.176]	67.9827	138-08-9	76831.9
14.3072	[33032] L-glutamic acid 2 [14.398]	82.1314	56-86-0	320675
14.413	[994] phenylalanine 2 [14.507]	85.8876	63-91-2	609150
14.698	[439240] D-lyxose 1 [14.762]	66.653	1114-34-7	76492.1
14.7797	[439240] D-lyxose 2 [14.889]	72.6543	1114-34-7	109563
14.8853	[236] L-asparagine 2 [14.984]	54.6229	70-47-3	98247.8
14.9518	[65550] D-lyxose 2 [14.869]	60.6369	1114-34-7	737731
15.407	[17106] L-(-)-fucose 1 [15.614]	56.9522	2438-80-4	308821
15.4485	[827] ribitol [15.66]	60.5707	488-81-3	32400.2
15.5097	[827] ribitol [15.66]	90.9716	488-81-3	1.84888e+06
15.701	[827] ribitol [15.66]	53.6234	488-81-3	1.95937e+06
15.8275	cis-aconitic acid [15.783]	77.0018	499-12-7	1.47484e+08
15.8648	[444212] trans-aconitic acid [15.842]	67.1479	585-84-2	7.47026e+06
15.907	glycerol 3-phosphate [15.915]	83.2524	57-03-4	791041
16.0962	2-phosphoglyceric acid [16.115]	64.5386	2553-59-5	19074.6
16.1574	phosphoethanolamine [16.178]	78.608	1071-23-4	279895
16.2307	[80] 3-dehydroshikimic acid 1 [16.302]	66.9461	2922-42-1	177383
16.3943	[439183] 3-phosphoglycerate [16.495]	53.8488	820-11-1	225880
16.4202	[8742] shikimic acid [16.433]	78.0129	138-59-0	6.17772e+06
16.532	[311] citric acid [16.615]	98.0376	5949-29-1	1.57218e+07
16.8418	[835] dehydroascorbic acid??1 [16.863]	96.0135	490-83-5	3.88211e+06
16.9461	[6508] quinic acid [17.076]	78.4385	77-95-2	6.18924e+06
17.0759	[90008] psicose 1 [17.059]	97.4527	551-68-8	7.75593e+06
17.0902	[190] 9H-purine-6-amine [17.073]	50.4067	73-24-5	125194
17.119	[835] dehydroascorbic acid??2 [17.139]	75.1226	490-83-5	1.00195e+06
17.1702	[2724552] tagatose 2 [17.212]	96.6261	87-81-0	5.08678e+06
17.2194	[448388] D-allose 1 [17.278]	56.4483	579-36-2	178402
17.2765	[448388] D-allose 1 [17.278]	87.9774	579-36-2	1.08703e+06
17.2924	[6057] L-tyrosine 1 [17.345]	53.2007	60-18-4	331174
17.3388	[441035] talose 1 [17.4]	98.5026	2595-98-4	1.36013e+07
17.5424	[448388] D-allose 2 [17.521]	97.3633	579-36-2	2.98841e+06
17.6304	[5962] L-lysine 2 [17.643]	58.4124	56-87-1	346196
17.7194	[94214] methyl-beta-D-galactopyranoside?? [16.935]	66.3305	1824-94-8	2.55936e+06
18.1709	[604] gluconic acid 2 [18.297]	65.4254	526-95-4	5.88299e+06
18.5223	[5460673] D-saccharic acid [18.614]	61.8082	87-73-0	213251
18.5888	[6131] cytindine-5'-monophosphate 1 [18.663]	69.9546	63-37-6	47606.9
18.8793	[985] palmitic acid [18.846]	78.1038	64519-82-0	2.92472e+06
18.9184	[3037582] mucic acid [18.907]	50.3281	526-99-8	402404
18.9618	[5460673] D-saccharic acid [18.614]	68.8138	87-73-0	337853
19.1033	[204] allantoin 3 [19.167]	69.7613	97-59-6	86094.9
19.2718	[892] myo-inositol [19.354]	92.9681	87-89-8	1.08866e+07
19.3169	[445858] ferulic acid [19.312]	50.5167	1135-24-6	30604.3
19.3504	ribulose 5-phosphate 1 [19.336]	51.8978	4151-19-3	94284.2
19.4349	[448388] D-allose 1 [17.278]	70.6143	579-36-2	1.67964e+06
19.5071	ribulose 5-phosphate 2 [19.479]	65.2782	4151-19-3	170310
19.7069	[206] D (+) galactose 2 [17.662]	56.6596	59-23-4	214102
19.7215	[1549111] caffeic acid [19.755]	60.7468	331-39-5	79485.6
19.9799	glutathione (oxidized) [20.011]	63.1631	27025-41-8	81706.2
20.1036	[94214] methyl-beta-D-galactopyranoside?? [16.935]	60.7654	1824-94-8	514578
20.1962	[754] glycerol 1-phosphate [16.056]	60.1862	34363-28-5	1.28817e+06
20.7005	[5281] stearic acid [20.675]	98.4679	57-11-4	2.22544e+06
21.1918	fructose 1-phosphate [21.179]	69.3717	15978-08-2	158065
21.244	[94214] methyl-beta-D-galactopyranoside?? [16.935]	60.5145	1824-94-8	972532
21.2992	[439958] D-glucose-6-phosphate 1 [21.394]	71.6282	56-73-5	585628
21.4696	[439958] D-glucose-6-phosphate 2 [21.558]	60.6701	56-73-5	47687.4
21.6922	[11850] galactitol [17.986]	58.6356	608-66-2	756279
21.7485	[3294434] digalacturonic acid 3 [25.567]	58.2288	5894-59-7	802046
22.6502	[441422] beta-gentiobiose 2 [25.42]	64.9975	5996-00-9	412304
22.7548	[94214] methyl-beta-D-galactopyranoside?? [16.935]	50.0256	1824-94-8	708056
23.1014	[656894] isopropyl beta-D-1-thiogalactopyranoside? [19.097]	58.5458	367-93-1	731717
23.2022	sedoheptulose 7-phosphate [23.182]	72.6233	0-00-0	197419
23.891	[5988] Sucrose [23.988]	72.8791	111-11-5	2.3431e+08
24.0874	[10712] cellobiose 1 [24.444]	55.5168	528-50-7	346399
24.6477	[6255] maltose 1 [24.702]	56.9042	69-79-4	102838
24.8472	[6255] maltose 2 [24.915]	85.2002	69-79-4	471551
25.4189	[441422] beta-gentiobiose 2 [25.42]	68.7574	5996-00-9	945718
25.5424	[439559] palatinose [25.482]	63.8783	13718-94-2	292083
25.8185	[440658] melibiose 2 [25.784]	54.9443	66009-10-7	560604
26.0125	[1245] DL-4-hydroxy-3-methoxymandelic acid [17.152]	51.0833	55-10-7	731941
26.3861	[439451] galactinol 2 [26.479]	76.4636	3687-64-7	3.54998e+06
26.9103	[224] adenosine-5-monophosphate 2 [26.871]	78.1973	84-21-9	227600
27.2758	[16219560] lactobionic acid 1 [24.583]	60.9703	96-82-2	1.72914e+06
29.17	[5988] Sucrose [23.988]	74.8636	111-11-5	1.18207e+07
29.8568	[92817] D-(+)-melezitose [29.952]	53.2417	10030-67-8	91730.8

## Sheet: wwd0_rep5
Retention time	(PubChem CID)Compound[Retention time]	Match factor	CAS#	Component area
6.16812	[8222] eicosane [18.464]	54.3079	112-95-8	126694
6.2251	[8222] eicosane [18.464]	54.9106	112-95-8	135326
6.51163	[8871] 2-hydroxypyridine [6.519]	96.2523	142-08-5	573357
6.82386	[8222] eicosane [18.464]	61.452	112-95-8	85686
6.84042	[107689] L-(+) lactic acid [6.851]	77.0228	79-33-4	153548
7.06959	[757] glycolic acid [7.049]	78.3306	79-14-1	129687
7.13035	[8217] 1-octadecene [16.36]	57.124	112-88-9	199468
7.19058	[8217] 1-octadecene [16.36]	59.9186	112-88-9	215045
7.29549	[6287] L-valine 1 [7.296]	85.3563	72-18-4	418507
7.45241	[5950] L-alanine 1 [7.4748]	96.1461	56-41-7	1.60755e+06
7.84716	[971] oxalic acid [7.883]	86.7854	144-62-7	266015
7.98704	betaine aldehyde [8.013]	95.7274	7418-61-3	2.77833e+06
8.24287	[6106] L-leucine 1 [8.298]	82.8621	61-90-5	468012
8.55209	[791] DL-isoleucine 1 [8.576]	84.176	443-79-8	317568
8.88258	[867] malonic acid 1 [8.919]	96.7622	141-82-2	584758
9.05051	[6287] L-valine 2 [9.151]	88.3855	72-18-4	925947
9.34885	[8066] 2-butyne-1,4-diol [9.446]	55.0341	110-65-6	1.14085e+06
9.46157	[8222] eicosane [18.464]	67.2519	112-95-8	97886.8
9.64504	[5951] L-serine 1 [9.706]	99.3575	56-45-1	1.50212e+07
9.84101	[1004] phosphoric acid [9.966]	62.5423	7664-38-2	4.78561e+07
9.94781	[8222] eicosane [18.464]	60.2564	112-95-8	39379.3
10.131	[791] DL-isoleucine 2 [10.225]	63.4	443-79-8	176215
10.1532	[6288] L-threonine 1 [10.224]	97.8452	72-19-5	3.80185e+06
10.2166	[614] L-proline 2 [10.341]	50.1519	147-85-3	115365
10.2291	[938] nicotinic acid [10.27]	86.7756	59-67-6	46761
10.4298	[1110] succinic acid [10.509]	96.4712	29915-38-6	4.38325e+06
10.5458	[8217] 1-octadecene [16.36]	60.2014	112-88-9	217396
10.6264	[439194] glyceric acid [10.735]	78.508	473-81-4	1.6656e+06
10.8053	[643798] citraconic acid 1 [11.003]	77.8714	498-23-7	356981
10.9185	[444972] fumaric acid [10.94]	66.7532	17013-01-3	158719
11.0539	[5950] L-alanine 2 [11.182]	78.3309	56-41-7	2.2314e+06
11.2382	[487] methylmalonic acid [9.088]	57.0695	516-05-2	843129
11.3704	[6288] L-threonine 2 [11.464]	67.1936	72-19-5	403774
11.9041	[5960] aspartic acid 1 [12.002]	97.3311	56-84-8	1.29599e+07
12.3767	[8222] eicosane [18.464]	63.077	112-95-8	51410.8
12.5707	[439665] threose 1 [12.251]	57.4339	95-43-2	994038
12.6087	[8222] eicosane [18.464]	63.9649	112-95-8	67425.9
12.7118	[92824] D-malic acid [12.794]	97.5878	617-48-1	6.03281e+07
12.9119	[439227] pipecolic acid 1 [9.868]	58.2213	535-75-1	1.76457e+06
13.0932	[5960] aspartic acid 2 [13.207]	72.2275	56-84-8	857407
13.1501	[33032] L-glutamic acid 3 (dehydrated) [13.232]	99.2251	56-86-0	2.26526e+07
13.2732	[33032] L-glutamic acid 1 [13.338]	78.7816	56-86-0	9.90501e+06
13.3712	[5460407] threonic acid [13.652]	83.4294	7306-96-9	262009
13.4825	[8217] 1-octadecene [16.36]	55.5374	112-88-9	134715
13.5155	[994] phenylalanine 1 [13.545]	62.3048	63-91-2	350437
13.5711	[5460407] threonic acid [13.652]	73.29	7306-96-9	4.63568e+06
14.0531	[1005] phosphoenolpyruvic acid [14.176]	67.5613	138-08-9	90709.8
14.314	[33032] L-glutamic acid 2 [14.398]	99.23	56-86-0	2.95982e+06
14.4131	[994] phenylalanine 2 [14.507]	86.1348	63-91-2	679459
14.6978	[439240] D-lyxose 1 [14.762]	68.186	1114-34-7	76682.3
14.7786	[439240] D-lyxose 2 [14.889]	78.4051	1114-34-7	170824
14.8832	[236] L-asparagine 2 [14.984]	66.3191	70-47-3	123538
14.9499	[439240] D-lyxose 2 [14.889]	53.176	1114-34-7	585489
15.4069	[17106] L-(-)-fucose 1 [15.614]	54.4519	2438-80-4	426161
15.4472	[827] ribitol [15.66]	58.543	488-81-3	36687.6
15.5099	[827] ribitol [15.66]	90.2065	488-81-3	2.09936e+06
15.7014	[827] ribitol [15.66]	53.7515	488-81-3	2.07025e+06
15.8282	cis-aconitic acid [15.783]	79.122	499-12-7	1.65517e+08
15.8655	[444212] trans-aconitic acid [15.842]	69.6603	585-84-2	7.02817e+06
15.9071	glycerol 3-phosphate [15.915]	81.975	57-03-4	874922
15.9626	[8217] 1-octadecene [16.36]	51.2748	112-88-9	217609
16.0729	[448388] D-allose 2 [17.521]	52.6747	579-36-2	440427
16.1573	phosphoethanolamine [16.178]	80.0644	1071-23-4	320813
16.231	[80] 3-dehydroshikimic acid 1 [16.302]	66.3383	2922-42-1	225858
16.3144	[8217] 1-octadecene [16.36]	51.2335	112-88-9	66083
16.394	[439183] 3-phosphoglycerate [16.495]	60.482	820-11-1	259210
16.4203	[8742] shikimic acid [16.433]	77.4838	138-59-0	6.63382e+06
16.5329	[311] citric acid [16.615]	98.8404	5949-29-1	1.71433e+07
16.8436	[835] dehydroascorbic acid??1 [16.863]	96.1456	490-83-5	3.83234e+06
16.9456	[6508] quinic acid [17.076]	78.0374	77-95-2	6.56067e+06
17.0753	[90008] psicose 1 [17.059]	97.1696	551-68-8	8.58861e+06
17.094	[190] 9H-purine-6-amine [17.073]	55.2001	73-24-5	106528
17.12	[835] dehydroascorbic acid??2 [17.139]	75.8664	490-83-5	1.16787e+06
17.1695	[2724552] tagatose 2 [17.212]	96.4907	87-81-0	5.3164e+06
17.2207	[448388] D-allose 1 [17.278]	60.0647	579-36-2	165467
17.2754	[448388] D-allose 1 [17.278]	87.23	579-36-2	840810
17.2942	[6057] L-tyrosine 1 [17.345]	52.3214	60-18-4	364012
17.3407	[441032] D (+)altrose 1 [17.397]	98.718	1990-29-0	1.38859e+07
17.5432	[441035] talose 2 [17.584]	97.4607	2595-98-4	2.82928e+06
17.6303	[5962] L-lysine 2 [17.643]	64.9876	56-87-1	421337
17.7194	[71] gluconic acid 1 [17.693]	67.1197	526-95-4	2.36845e+06
18.1713	[604] gluconic acid 2 [18.297]	64.7888	526-95-4	6.22364e+06
18.3085	[604] gluconic acid 2 [18.297]	56.2846	526-95-4	150716
18.5211	[5460673] D-saccharic acid [18.614]	58.7049	87-73-0	245093
18.5905	[6131] cytindine-5'-monophosphate 1 [18.663]	73.4296	63-37-6	70858.9
18.8795	[985] palmitic acid [18.846]	78.4348	64519-82-0	3.49602e+06
18.9619	[5460673] D-saccharic acid [18.614]	70.2325	87-73-0	366273
19.1032	[204] allantoin 3 [19.167]	70.2009	97-59-6	129909
19.2721	[892] myo-inositol [19.354]	93.4719	87-89-8	1.167e+07
19.3568	ribulose 5-phosphate 1 [19.336]	52.7084	4151-19-3	34086.8
19.4361	[448388] D-allose 1 [17.278]	70.518	579-36-2	1.73938e+06
19.5073	ribulose 5-phosphate 2 [19.479]	65.5108	4151-19-3	187978
19.7218	[1549111] caffeic acid [19.755]	62.6644	331-39-5	88283.8
19.9786	glutathione (oxidized) [20.011]	66.03	27025-41-8	117801
20.1041	[94214] methyl-beta-D-galactopyranoside?? [16.935]	59.3206	1824-94-8	559082
20.1964	[754] glycerol 1-phosphate [16.056]	60.238	34363-28-5	1.44298e+06
20.7015	[5281] stearic acid [20.675]	98.4233	57-11-4	2.67316e+06
21.1916	fructose 1-phosphate [21.179]	71.6001	15978-08-2	179200
21.2442	[94214] methyl-beta-D-galactopyranoside?? [16.935]	59.947	1824-94-8	1.05822e+06
21.299	[439958] D-glucose-6-phosphate 1 [21.394]	72.5878	56-73-5	664090
21.4706	[439958] D-glucose-6-phosphate 2 [21.558]	63.8275	56-73-5	55012.8
21.6927	[11850] galactitol [17.986]	59.413	608-66-2	838957
21.7487	[3294434] digalacturonic acid 3 [25.567]	59.3186	5894-59-7	912679
22.6509	[441422] beta-gentiobiose 2 [25.42]	65.2973	5996-00-9	462359
23.1023	[441422] beta-gentiobiose 2 [25.42]	59.7257	5996-00-9	763769
23.185	[3034828] palatinitol 1? [25.922]	55.7094	585-88-6	363219
23.2032	sedoheptulose 7-phosphate [23.182]	81.9849	0-00-0	298638
23.891	[5988] Sucrose [23.988]	69.251	111-11-5	2.43098e+08
23.9333	[254] 2,3-dihydroxybiphenyl [16.889]	52.8098	1133-63-7	3.4506e+07
24.089	[10712] cellobiose 2 [24.7]	53.9206	528-50-7	597554
24.6494	[6255] maltose 1 [24.702]	60.6008	69-79-4	129656
24.8477	[6255] maltose 2 [24.915]	87.5406	69-79-4	553332
25.4201	[441422] beta-gentiobiose 2 [25.42]	68.4727	5996-00-9	1.06674e+06
25.8194	[440658] melibiose 2 [25.784]	54.8326	66009-10-7	635656
26.0148	[1245] DL-4-hydroxy-3-methoxymandelic acid [17.152]	51.4391	55-10-7	809097
26.3876	[439451] galactinol 2 [26.479]	77.7486	3687-64-7	3.73196e+06
26.9112	[224] adenosine-5-monophosphate 2 [26.871]	79.8336	84-21-9	222757
27.2767	[84571] lactose 2 [24.534]	61.3141	63-42-3	1.91879e+06
29.1713	[439242] Raffinose [29.282]	76.2925	17629-30-0	1.40986e+07

## Sheet: wwd0_rep6
Retention time	(PubChem CID)Compound[Retention time]	Match factor	CAS#	Component area
6.16845	[8222] eicosane [18.464]	53.4033	112-95-8	140281
6.2254	[8222] eicosane [18.464]	57.756	112-95-8	160489
6.35439	[8222] eicosane [18.464]	50.5538	112-95-8	44839.7
6.51233	[8871] 2-hydroxypyridine [6.519]	96.9424	142-08-5	579917
6.84226	[107689] L-(+) lactic acid [6.851]	77.9382	79-33-4	161846
7.07128	[757] glycolic acid [7.049]	77.6338	79-14-1	115742
7.1312	[8217] 1-octadecene [16.36]	59.243	112-88-9	186964
7.19096	[8217] 1-octadecene [16.36]	59.7957	112-88-9	194959
7.29584	[6287] L-valine 1 [7.296]	84.4453	72-18-4	423204
7.45349	[5950] L-alanine 1 [7.4748]	96.971	56-41-7	1.4131e+06
7.84738	[971] oxalic acid [7.883]	87.4589	144-62-7	231432
7.98776	betaine aldehyde [8.013]	95.7065	7418-61-3	2.55434e+06
8.01164	[7971] 3-hydroxypyridine [8.047]	63.0889	109-00-2	22588.3
8.24371	[6106] L-leucine 1 [8.298]	82.9827	61-90-5	428255
8.55268	[791] DL-isoleucine 1 [8.576]	81.5696	443-79-8	280936
8.8826	[867] malonic acid 1 [8.919]	97.8114	141-82-2	610027
9.05013	[6287] L-valine 2 [9.151]	87.1297	72-18-4	738374
9.34837	[8066] 2-butyne-1,4-diol [9.446]	55.5774	110-65-6	966785
9.46051	[8222] eicosane [18.464]	64.8079	112-95-8	74324
9.64447	[5951] L-serine 1 [9.706]	99.4931	56-45-1	1.38633e+07
9.76529	[700] ethanolamine [9.879]	50.3115	141-43-5	13342.9
9.8388	[1004] phosphoric acid [9.966]	97.8193	7664-38-2	6.8352e+07
9.94896	[8222] eicosane [18.464]	60.247	112-95-8	30788.8
9.97646	[189] acetyl-L-serine 1 [10.009]	54.3264	5147-00-2	21157.3
10.1311	[791] DL-isoleucine 2 [10.225]	63.7082	443-79-8	163166
10.1533	[6288] L-threonine 1 [10.224]	97.75	72-19-5	3.43412e+06
10.2165	[614] L-proline 2 [10.341]	50.7481	147-85-3	101634
10.3092	[8217] 1-octadecene [16.36]	55.2721	112-88-9	213602
10.429	[1110] succinic acid [10.509]	96.6819	29915-38-6	3.94981e+06
10.5458	[8217] 1-octadecene [16.36]	59.3388	112-88-9	203237
10.626	[439194] glyceric acid [10.735]	78.4721	473-81-4	1.53548e+06
10.8042	[643798] citraconic acid 1 [11.003]	79.6598	498-23-7	416032
10.918	[444972] fumaric acid [10.94]	64.6005	17013-01-3	146481
11.0538	[5950] L-alanine 2 [11.182]	77.3793	56-41-7	1.39308e+06
11.2372	[487] methylmalonic acid [9.088]	58.4622	516-05-2	752539
11.3681	[6288] L-threonine 2 [11.464]	66.9988	72-19-5	332661
11.9026	[5960] aspartic acid 1 [12.002]	97.308	56-84-8	1.20258e+07
12.3753	[8222] eicosane [18.464]	64.0261	112-95-8	54435.5
12.5693	[439665] threose 1 [12.251]	55.5211	95-43-2	924394
12.6078	[8222] eicosane [18.464]	63.6119	112-95-8	55359.3
12.7091	[92824] D-malic acid [12.794]	97.6105	617-48-1	5.79598e+07
12.9116	[439227] pipecolic acid 1 [9.868]	60.2822	535-75-1	1.79951e+06
13.0912	[5960] aspartic acid 2 [13.207]	72.4829	56-84-8	606170
13.1441	[33032] L-glutamic acid 3 (dehydrated) [13.232]	99.2375	56-86-0	1.30176e+07
13.2755	[33032] L-glutamic acid 1 [13.338]	78.8362	56-86-0	1.62596e+07
13.3723	[5460407] threonic acid [13.652]	81.0632	7306-96-9	232974
13.4816	[8217] 1-octadecene [16.36]	58.5158	112-88-9	114329
13.5142	[994] phenylalanine 1 [13.545]	63.9496	63-91-2	359049
13.5705	[5460407] threonic acid [13.652]	73.281	7306-96-9	4.12608e+06
13.772	[51] alpha ketoglutaric acid [13.859]	60.4722	328-50-7	997753
14.0535	[1005] phosphoenolpyruvic acid [14.176]	65.8272	138-08-9	66650.7
14.3118	[33032] L-glutamic acid 2 [14.398]	97.1879	56-86-0	1.13055e+06
14.4114	[994] phenylalanine 2 [14.507]	85.439	63-91-2	509790
14.6974	[439240] D-lyxose 1 [14.762]	64.1181	1114-34-7	68249.2
14.7781	[439240] D-lyxose 2 [14.889]	72.3394	1114-34-7	110181
14.8839	[236] L-asparagine 2 [14.984]	85.4319	70-47-3	238296
14.9507	[993] ribose [15.113]	57.4184	24259-59-4	671988
15.4058	[17106] L-(-)-fucose 1 [15.614]	51.7745	2438-80-4	376724
15.4463	[827] ribitol [15.66]	53.915	488-81-3	24114.8
15.5083	[827] ribitol [15.66]	90.7721	488-81-3	1.88233e+06
15.5991	[439746] 6-deoxy-D-glucose 2 [15.751]	51.5303	7568-08-4	2.14464e+06
15.6981	[827] ribitol [15.66]	53.9814	488-81-3	1.83085e+06
15.823	cis-aconitic acid [15.783]	77.9962	499-12-7	1.51914e+08
15.8606	cis-aconitic acid [15.783]	76.7811	499-12-7	7.91401e+06
15.9059	glycerol 3-phosphate [15.915]	83.9424	57-03-4	908418
16.0707	[448388] D-allose 2 [17.521]	50.594	579-36-2	397605
16.0958	2-phosphoglyceric acid [16.115]	59.0783	2553-59-5	16900.2
16.1559	phosphoethanolamine [16.178]	79.2529	1071-23-4	289071
16.2296	[80] 3-dehydroshikimic acid 1 [16.302]	62.1393	2922-42-1	191368
16.3935	[439183] 3-phosphoglycerate [16.495]	53.6144	820-11-1	197068
16.4184	[8742] shikimic acid [16.433]	78.142	138-59-0	6.1998e+06
16.5307	[311] citric acid [16.615]	98.5434	5949-29-1	1.53373e+07
16.8408	[835] dehydroascorbic acid??1 [16.863]	96.0812	490-83-5	3.52852e+06
16.9448	[6508] quinic acid [17.076]	77.7792	77-95-2	5.86616e+06
17.0731	[90008] psicose 1 [17.059]	97.4413	551-68-8	8.26e+06
17.0893	[190] 9H-purine-6-amine [17.073]	57.5428	73-24-5	82363.3
17.1179	[835] dehydroascorbic acid??2 [17.139]	75.9685	490-83-5	944589
17.1674	[2724552] tagatose 2 [17.212]	96.4318	87-81-0	4.88159e+06
17.2183	[736] gluconic acid lactone 1 [17.303]	59.8102	90-80-2	176840
17.276	[448388] D-allose 1 [17.278]	85.9802	579-36-2	1.12632e+06
17.2918	[6057] L-tyrosine 1 [17.345]	61.8517	60-18-4	280797
17.3377	[441032] D (+)altrose 1 [17.397]	98.5484	1990-29-0	1.35421e+07
17.5416	[441035] talose 2 [17.584]	97.4989	2595-98-4	2.92535e+06
17.6292	[5962] L-lysine 2 [17.643]	68.5639	56-87-1	461789
17.7188	[94214] methyl-beta-D-galactopyranoside?? [16.935]	65.9742	1824-94-8	2.46325e+06
18.17	[604] gluconic acid 2 [18.297]	65.464	526-95-4	5.69312e+06
18.2407	[79101] glycylproline [18.316]	53.2832	704-15-4	42246.5
18.3065	[604] gluconic acid 2 [18.297]	51.4949	526-95-4	112646
18.5877	[6131] cytindine-5'-monophosphate 1 [18.663]	71.8985	63-37-6	52848.8
18.8781	[985] palmitic acid [18.846]	78.2	64519-82-0	2.98803e+06
18.9596	[5460673] D-saccharic acid [18.614]	69.7836	87-73-0	358186
19.271	[892] myo-inositol [19.354]	92.3028	87-89-8	1.05256e+07
19.4339	[448388] D-allose 1 [17.278]	71.2577	579-36-2	1.63494e+06
19.505	ribulose 5-phosphate 2 [19.479]	66.7566	4151-19-3	150456
19.7203	[1549111] caffeic acid [19.755]	56.6073	331-39-5	65236.1
19.9826	glutathione (oxidized) [20.011]	63.0176	27025-41-8	73309.4
20.1029	[94214] methyl-beta-D-galactopyranoside?? [16.935]	54.4021	1824-94-8	453480
20.1948	[754] glycerol 1-phosphate [16.056]	60.9801	34363-28-5	1.23596e+06
20.6994	[5281] stearic acid [20.675]	98.2355	57-11-4	2.25323e+06
21.1896	fructose 1-phosphate [21.179]	64.5375	15978-08-2	130933
21.2429	[94214] methyl-beta-D-galactopyranoside?? [16.935]	62.1498	1824-94-8	954564
21.2981	[439958] D-glucose-6-phosphate 1 [21.394]	71.4437	56-73-5	541195
21.4701	[439958] D-glucose-6-phosphate 2 [21.558]	65.1552	56-73-5	49929
21.6912	[11850] galactitol [17.986]	59.0575	608-66-2	721320
21.7475	[3294434] digalacturonic acid 3 [25.567]	58.6968	5894-59-7	697963
22.6484	[441422] beta-gentiobiose 2 [25.42]	63.4076	5996-00-9	382748
22.753	[94214] methyl-beta-D-galactopyranoside?? [16.935]	53.7514	1824-94-8	696581
23.1008	[441422] beta-gentiobiose 2 [25.42]	58.9148	5996-00-9	659813
23.1836	[3034828] palatinitol 1? [25.922]	54.5611	585-88-6	302312
23.2011	sedoheptulose 7-phosphate [23.182]	71.9811	0-00-0	165553
23.9268	[254] 2,3-dihydroxybiphenyl [16.889]	54.36	1133-63-7	3.2888e+07
24.0853	[441422] beta-gentiobiose 2 [25.42]	51.6436	5996-00-9	390336
24.6462	[6255] maltose 1 [24.702]	57.9816	69-79-4	96796.3
24.8461	[6255] maltose 2 [24.915]	85.1169	69-79-4	441375
25.417	[441422] beta-gentiobiose 2 [25.42]	67.0611	5996-00-9	898872
25.5395	[439559] palatinose [25.482]	61.5988	13718-94-2	209779
25.818	[440658] melibiose 2 [25.784]	54.0823	66009-10-7	558451
26.0133	[1245] DL-4-hydroxy-3-methoxymandelic acid [17.152]	52.3416	55-10-7	702232
26.3868	[439451] galactinol 2 [26.479]	76.1312	3687-64-7	3.40558e+06
26.9094	[224] adenosine-5-monophosphate 2 [26.871]	72.3328	84-21-9	157406
27.2749	[16219560] lactobionic acid 1 [24.583]	60.7884	96-82-2	1.69253e+06
29.1678	[439242] Raffinose [29.282]	76.0823	17629-30-0	1.21368e+07
29.8605	[92817] D-(+)-melezitose [29.952]	56.355	10030-67-8	87243.4

## Sheet: wwd2_rep1
Retention time	(PubChem CID)Compound[Retention time]	Match factor	CAS#	Component area
6.1698	[8222] eicosane [18.464]	53.2562	112-95-8	111282
6.22743	[8222] eicosane [18.464]	52.7547	112-95-8	121629
6.3555	[8222] eicosane [18.464]	50.1299	112-95-8	34423.1
6.51376	[8871] 2-hydroxypyridine [6.519]	97.1275	142-08-5	477068
6.69191	[1060] pyruvic acid [6.714]	55.3353	127-17-3	100671
6.83833	[107689] L-(+) lactic acid [6.851]	79.573	79-33-4	129261
7.06862	[757] glycolic acid [7.049]	76.2483	79-14-1	75108.4
7.13239	[8217] 1-octadecene [16.36]	56.4909	112-88-9	165695
7.19248	[8217] 1-octadecene [16.36]	57.4298	112-88-9	174349
7.29918	[6287] L-valine 1 [7.296]	75.3661	72-18-4	137078
7.4508	[5950] L-alanine 1 [7.4748]	96.5358	56-41-7	2.05859e+06
7.7237	[64956] DL-3-aminoisobutyric acid 1 [9.066]	54.9656	10569-71-9	294122
7.84685	[971] oxalic acid [7.883]	91.9987	144-62-7	225983
7.98669	betaine aldehyde [8.013]	95.3176	7418-61-3	1.39736e+06
8.24889	[6106] L-leucine 1 [8.298]	66.4446	61-90-5	95116.1
8.5002	[69505] Antiarol [14.156]	51.3638	642-71-7	578999
8.55848	[791] DL-isoleucine 1 [8.576]	72.5467	443-79-8	63168.8
8.88263	[867] malonic acid 1 [8.919]	98.1277	141-82-2	416004
9.052	[6287] L-valine 2 [9.151]	84.1637	72-18-4	278425
9.34819	[8066] 2-butyne-1,4-diol [9.446]	59.6673	110-65-6	909758
9.46223	[8222] eicosane [18.464]	70.6921	112-95-8	66861.8
9.64448	[5951] L-serine 1 [9.706]	99.5661	56-45-1	1.14871e+07
9.7684	[700] ethanolamine [9.879]	53.8513	141-43-5	22042.3
9.83839	[1004] phosphoric acid [9.966]	98.1083	7664-38-2	5.35761e+07
9.94797	[8222] eicosane [18.464]	65.4259	112-95-8	26737.7
9.97299	[189] acetyl-L-serine 1 [10.009]	78.5868	5147-00-2	54005.7
10.1316	[791] DL-isoleucine 2 [10.225]	63.1541	443-79-8	75405.9
10.1545	[6288] L-threonine 1 [10.224]	97.8957	72-19-5	2.33339e+06
10.2173	[614] L-proline 2 [10.341]	50.801	147-85-3	71968.5
10.2284	[938] nicotinic acid [10.27]	85.0362	59-67-6	37891.7
10.3105	[8217] 1-octadecene [16.36]	58.2438	112-88-9	192861
10.4295	[1110] succinic acid [10.509]	96.539	29915-38-6	3.27853e+06
10.5458	[8217] 1-octadecene [16.36]	56.2584	112-88-9	184835
10.6253	[439194] glyceric acid [10.735]	79.0014	473-81-4	2.24611e+06
10.8054	[643798] citraconic acid 1 [11.003]	63.8497	498-23-7	45280.1
10.9197	[444972] fumaric acid [10.94]	65.4748	17013-01-3	121840
11.0548	[5950] L-alanine 2 [11.182]	78.3452	56-41-7	1.642e+06
11.2381	[487] methylmalonic acid [9.088]	58.9045	516-05-2	719988
11.3707	[6288] L-threonine 2 [11.464]	52.572	72-19-5	153917
11.9041	[5960] aspartic acid 1 [12.002]	97.3229	56-84-8	1.22698e+07
12.2522	[8222] eicosane [18.464]	58.1152	112-95-8	16778.2
12.3766	[8222] eicosane [18.464]	64.3963	112-95-8	41217.6
12.5702	[439665] threose 2 [12.371]	55.9299	95-43-2	601358
12.6096	[8222] eicosane [18.464]	50.5758	112-95-8	51524.6
12.7076	[92824] D-malic acid [12.794]	97.714	617-48-1	4.36303e+07
12.905	[439227] pipecolic acid 1 [9.868]	58.3147	535-75-1	742265
13.0954	[5960] aspartic acid 2 [13.207]	75.5734	56-84-8	1.15727e+06
13.144	[33032] L-glutamic acid 3 (dehydrated) [13.232]	99.0313	56-86-0	7.09063e+06
13.2731	[33032] L-glutamic acid 1 [13.338]	78.8944	56-86-0	8.06916e+06
13.3674	[5460407] threonic acid [13.652]	83.5425	7306-96-9	201145
13.4828	[8217] 1-octadecene [16.36]	52.7356	112-88-9	128541
13.5187	[994] phenylalanine 1 [13.545]	59.446	63-91-2	115405
13.5722	[5460407] threonic acid [13.652]	73.2221	7306-96-9	2.75494e+06
13.7751	[51] alpha ketoglutaric acid [13.859]	75.9099	328-50-7	1.55062e+06
14.0575	[1005] phosphoenolpyruvic acid [14.176]	85.6667	138-08-9	99400.7
14.3187	[33032] L-glutamic acid 2 [14.398]	99.3189	56-86-0	1.44894e+07
14.4163	[994] phenylalanine 2 [14.507]	89.2417	63-91-2	221957
14.4451	[135] 4-hydroxybenzoic acid [14.505]	50.1286	114-63-6	23724.6
14.6985	[439240] D-lyxose 1 [14.762]	69.3619	1114-34-7	78533.6
14.7788	[439240] D-lyxose 2 [14.889]	82.0939	1114-34-7	155661
14.8875	[236] L-asparagine 2 [14.984]	72.8672	70-47-3	115806
14.9504	[993] ribose [15.113]	64.8867	24259-59-4	576695
15.0418	[8222] eicosane [18.464]	59.1068	112-95-8	13889.1
15.4059	[17106] L-(-)-fucose 1 [15.614]	57.4975	2438-80-4	248550
15.4466	[827] ribitol [15.66]	57.8305	488-81-3	27641.4
15.5082	[827] ribitol [15.66]	92.7816	488-81-3	1.45683e+06
15.6958	[827] ribitol [15.66]	53.205	488-81-3	1.78121e+06
15.8092	cis-aconitic acid [15.783]	99.2131	499-12-7	1.09786e+08
15.851	cis-aconitic acid [15.783]	87.3208	499-12-7	3.34429e+06
15.9078	glycerol 3-phosphate [15.915]	82.053	57-03-4	381540
15.9309	[128869] galactonic acid 2 [18.504]	50.012	13382-27-9	342642
16.0959	2-phosphoglyceric acid [16.115]	59.6519	2553-59-5	16893.7
16.1573	phosphoethanolamine [16.178]	74.6482	1071-23-4	255874
16.2296	[80] 3-dehydroshikimic acid 1 [16.302]	70.0869	2922-42-1	183372
16.3135	[8217] 1-octadecene [16.36]	55.0813	112-88-9	45327.9
16.3929	[439183] 3-phosphoglycerate [16.495]	58.8426	820-11-1	369118
16.4197	[8742] shikimic acid [16.433]	77.6045	138-59-0	5.96867e+06
16.5305	[311] citric acid [16.615]	98.7678	5949-29-1	1.07645e+07
16.8413	[835] dehydroascorbic acid??1 [16.863]	96.8903	490-83-5	3.48951e+06
16.9458	[6508] quinic acid [17.076]	79.0944	77-95-2	8.75719e+06
17.0752	[90008] psicose 1 [17.059]	97.7781	551-68-8	6.63337e+06
17.1194	[835] dehydroascorbic acid??2 [17.139]	75.2027	490-83-5	712036
17.169	[2724552] tagatose 2 [17.212]	96.3367	87-81-0	4.45964e+06
17.2157	[448388] D-allose 1 [17.278]	53.6719	579-36-2	272352
17.2777	[448388] D-allose 1 [17.278]	87.4973	579-36-2	980785
17.3392	[441035] talose 1 [17.4]	98.7116	2595-98-4	1.08159e+07
17.3764	[10742] syringic acid [17.359]	57.923	530-57-4	26037.6
17.5435	[441035] talose 2 [17.584]	97.6992	2595-98-4	2.21876e+06
17.6295	[5962] L-lysine 2 [17.643]	75.2307	56-87-1	179326
17.721	[71] gluconic acid 1 [17.693]	66.0948	526-95-4	2.1739e+06
17.8012	[6057] L-tyrosine 2 [17.856]	50.9873	60-18-4	179115
18.1712	[604] gluconic acid 2 [18.297]	65.2889	526-95-4	4.94454e+06
18.589	[6131] cytindine-5'-monophosphate 1 [18.663]	63.7487	63-37-6	35611
18.8804	[985] palmitic acid [18.846]	78.333	64519-82-0	2.76142e+06
18.9641	[5460673] D-saccharic acid [18.614]	66.6919	87-73-0	222480
19.1035	[204] allantoin 3 [19.167]	74.056	97-59-6	108193
19.1339	[899] N-acetyl-D-mannosamine 1 [19.177]	52.7233	7772-94-3	300456
19.2719	[892] myo-inositol [19.354]	91.8155	87-89-8	6.62381e+06
19.3168	[445858] ferulic acid [19.312]	54.5935	1135-24-6	24398.8
19.359	ribulose 5-phosphate 1 [19.336]	59.7135	4151-19-3	35927
19.4361	[448388] D-allose 1 [17.278]	69.8483	579-36-2	1.30591e+06
19.5084	ribulose 5-phosphate 2 [19.479]	61.162	4151-19-3	279812
19.7075	[24154] galactosamine 2 [17.386]	62.9661	1772-03-8	193012
19.724	[1549111] caffeic acid [19.755]	62.7157	331-39-5	44661.1
20.1057	[94214] methyl-beta-D-galactopyranoside?? [16.935]	62.1887	1824-94-8	445585
20.1985	[754] glycerol 1-phosphate [16.056]	60.4752	34363-28-5	865051
20.7037	[5281] stearic acid [20.675]	95.9727	57-11-4	2.10948e+06
21.1919	fructose 1-phosphate [21.179]	79.9748	15978-08-2	269239
21.2467	[94214] methyl-beta-D-galactopyranoside?? [16.935]	57.6162	1824-94-8	334132
21.3005	[439958] D-glucose-6-phosphate 1 [21.394]	72.2463	56-73-5	586078
21.4712	[439958] D-glucose-6-phosphate 2 [21.558]	69.9161	56-73-5	52995.6
21.6939	[11850] galactitol [17.986]	60.5994	608-66-2	709030
21.7503	[3294434] digalacturonic acid 3 [25.567]	56.6899	5894-59-7	408087
22.653	[441422] beta-gentiobiose 2 [25.42]	64.6523	5996-00-9	383415
22.7563	[94214] methyl-beta-D-galactopyranoside?? [16.935]	54.4145	1824-94-8	640416
23.1041	[656894] isopropyl beta-D-1-thiogalactopyranoside? [19.097]	59.0996	367-93-1	673058
23.2036	sedoheptulose 7-phosphate [23.182]	88.113	0-00-0	489981
23.9138	[254] 2,3-dihydroxybiphenyl [16.889]	54.0752	1133-63-7	2.63956e+07
24.6454	[6255] maltose 1 [24.702]	66.3182	69-79-4	120501
24.8483	[6255] maltose 2 [24.915]	87.7651	69-79-4	472644
25.4185	[441422] beta-gentiobiose 2 [25.42]	67.6584	5996-00-9	939160
25.5448	[439559] palatinose [25.482]	58.0972	13718-94-2	160602
25.6225	[440658] melibiose 1 [25.565]	55.4921	66009-10-7	344380
25.8216	[440658] melibiose 2 [25.784]	55.3678	66009-10-7	492418
25.9742	[439193] isomaltose 2 [25.863]	55.6748	499-40-1	604291
26.3899	[439451] galactinol 2 [26.479]	76.7871	3687-64-7	2.31819e+06
26.9121	[224] adenosine-5-monophosphate 2 [26.871]	75.9654	84-21-9	130131
27.2814	[94214] methyl-beta-D-galactopyranoside?? [16.935]	52.0508	1824-94-8	614954
29.1776	[439242] Raffinose [29.282]	74.968	17629-30-0	1.09094e+07

## Sheet: wwd2_rep2
Retention time	(PubChem CID)Compound[Retention time]	Match factor	CAS#	Component area
6.16968	[8222] eicosane [18.464]	53.8787	112-95-8	107614
6.22634	[8222] eicosane [18.464]	55.7755	112-95-8	133345
6.51265	[8871] 2-hydroxypyridine [6.519]	96.5599	142-08-5	497461
6.68919	[1060] pyruvic acid [6.714]	67.7201	127-17-3	73256.8
6.83844	[107689] L-(+) lactic acid [6.851]	80.0175	79-33-4	132183
7.06796	[757] glycolic acid [7.049]	77.0569	79-14-1	90373.9
7.13235	[8217] 1-octadecene [16.36]	55.7126	112-88-9	180824
7.19134	[8217] 1-octadecene [16.36]	58.517	112-88-9	192846
7.29874	[6287] L-valine 1 [7.296]	79.6937	72-18-4	158648
7.45182	[5950] L-alanine 1 [7.4748]	96.7143	56-41-7	2.27461e+06
7.72295	[64956] DL-3-aminoisobutyric acid 1 [9.066]	54.6708	10569-71-9	379300
7.84691	[971] oxalic acid [7.883]	91.753	144-62-7	227068
7.9869	betaine aldehyde [8.013]	95.6877	7418-61-3	1.28714e+06
8.01662	[7971] 3-hydroxypyridine [8.047]	71.2507	109-00-2	16862.9
8.24755	[6106] L-leucine 1 [8.298]	64.8216	61-90-5	107054
8.5568	[791] DL-isoleucine 1 [8.576]	74.0889	443-79-8	84356.6
8.88264	[867] malonic acid 1 [8.919]	96.2712	141-82-2	425781
9.0519	[6287] L-valine 2 [9.151]	86.7175	72-18-4	321960
9.34842	[8066] 2-butyne-1,4-diol [9.446]	54.4589	110-65-6	906767
9.46255	[8222] eicosane [18.464]	64.613	112-95-8	80139.6
9.64385	[5951] L-serine 1 [9.706]	97.9544	56-45-1	1.25107e+07
9.83891	[1004] phosphoric acid [9.966]	98.0681	7664-38-2	6.05859e+07
9.89108	[8222] eicosane [18.464]	50.3006	112-95-8	19102
9.94882	[8222] eicosane [18.464]	60.8719	112-95-8	37244.6
9.97138	[189] acetyl-L-serine 1 [10.009]	79.4204	5147-00-2	60271.8
10.1311	[791] DL-isoleucine 2 [10.225]	59.3389	443-79-8	74510.2
10.1535	[6288] L-threonine 1 [10.224]	96.3098	72-19-5	2.56583e+06
10.3104	[8217] 1-octadecene [16.36]	55.9117	112-88-9	215265
10.4291	[1110] succinic acid [10.509]	96.296	29915-38-6	3.5538e+06
10.5466	[8217] 1-octadecene [16.36]	57.1118	112-88-9	201381
10.6254	[439194] glyceric acid [10.735]	78.9387	473-81-4	2.40357e+06
10.8052	[643798] citraconic acid 1 [11.003]	64.0794	498-23-7	79531.4
10.9182	[444972] fumaric acid [10.94]	66.8376	17013-01-3	142050
11.0539	[5950] L-alanine 2 [11.182]	78.9875	56-41-7	2.1455e+06
11.2374	[487] methylmalonic acid [9.088]	58.7374	516-05-2	766801
11.3691	[6288] L-threonine 2 [11.464]	50.227	72-19-5	156439
11.9042	[5960] aspartic acid 1 [12.002]	97.2801	56-84-8	1.33978e+07
12.2512	[8222] eicosane [18.464]	50.5171	112-95-8	17657.3
12.3759	[8222] eicosane [18.464]	62.2426	112-95-8	47183.2
12.57	[439665] threose 2 [12.371]	56.7679	95-43-2	681796
12.6102	[8222] eicosane [18.464]	57.3	112-95-8	53464.8
12.7078	[92824] D-malic acid [12.794]	97.6561	617-48-1	4.73007e+07
12.9069	[439227] pipecolic acid 1 [9.868]	58.8976	535-75-1	1.12181e+06
13.0325	[5570] trigonelline [13.039]	61.06	535-83-1	10362.7
13.0942	[5960] aspartic acid 2 [13.207]	73.0025	56-84-8	847540
13.1458	[33032] L-glutamic acid 3 (dehydrated) [13.232]	99.1577	56-86-0	1.32082e+07
13.2735	[33032] L-glutamic acid 1 [13.338]	78.7077	56-86-0	1.04697e+07
13.367	[5460407] threonic acid [13.652]	78.0287	7306-96-9	218256
13.5169	[994] phenylalanine 1 [13.545]	56.1338	63-91-2	130413
13.5714	[5460407] threonic acid [13.652]	73.2539	7306-96-9	3.03666e+06
13.7741	[51] alpha ketoglutaric acid [13.859]	74.8206	328-50-7	1.78496e+06
14.0534	[1005] phosphoenolpyruvic acid [14.176]	73.6337	138-08-9	95371
14.3146	[33032] L-glutamic acid 2 [14.398]	99.2979	56-86-0	6.3544e+06
14.4139	[994] phenylalanine 2 [14.507]	83.1625	63-91-2	270362
14.6973	[439240] D-lyxose 1 [14.762]	68.0427	1114-34-7	91768.4
14.7773	[65550] D-lyxose 2 [14.869]	80.7273	1114-34-7	144527
14.9494	[993] ribose [15.113]	62.953	24259-59-4	556919
15.4057	[17106] L-(-)-fucose 1 [15.614]	57.1574	2438-80-4	348033
15.4463	[827] ribitol [15.66]	57.7743	488-81-3	28106.4
15.5071	[827] ribitol [15.66]	94.0821	488-81-3	1.63956e+06
15.6954	[827] ribitol [15.66]	52.9479	488-81-3	1.9541e+06
15.8081	cis-aconitic acid [15.783]	99.5279	499-12-7	1.14716e+08
15.85	cis-aconitic acid [15.783]	88.2573	499-12-7	4.32323e+06
15.907	glycerol 3-phosphate [15.915]	82.6773	57-03-4	514866
16.0696	[448388] D-allose 2 [17.521]	52.8795	579-36-2	186500
16.0954	2-phosphoglyceric acid [16.115]	64.05	2553-59-5	21691
16.1556	phosphoethanolamine [16.178]	76.0219	1071-23-4	288466
16.2292	[80] 3-dehydroshikimic acid 1 [16.302]	69.1132	2922-42-1	199632
16.3134	[8217] 1-octadecene [16.36]	54.7183	112-88-9	55677.8
16.3925	[439183] 3-phosphoglycerate [16.495]	70.4555	820-11-1	533735
16.4186	[8742] shikimic acid [16.433]	77.5994	138-59-0	6.33288e+06
16.5299	[311] citric acid [16.615]	98.7756	5949-29-1	1.21306e+07
16.8407	[835] dehydroascorbic acid??1 [16.863]	96.3371	490-83-5	3.33792e+06
16.9454	[6508] quinic acid [17.076]	78.9537	77-95-2	9.4285e+06
17.0746	[90008] psicose 1 [17.059]	97.7647	551-68-8	6.74809e+06
17.1157	[835] dehydroascorbic acid??2 [17.139]	57.717	490-83-5	423021
17.1686	[2724552] tagatose 2 [17.212]	96.2134	87-81-0	4.84129e+06
17.2764	[448388] D-allose 1 [17.278]	88.0919	579-36-2	851343
17.2925	[6057] L-tyrosine 1 [17.345]	50.9482	60-18-4	121948
17.3393	[441035] talose 1 [17.4]	98.698	2595-98-4	1.11191e+07
17.3699	[10742] syringic acid [17.359]	55.5858	530-57-4	46594.6
17.5424	[441035] talose 2 [17.584]	97.7669	2595-98-4	2.3175e+06
17.6894	[6251] D-mannitol [17.81]	57.8444	87-78-5	214641
17.7196	[71] gluconic acid 1 [17.693]	66.0754	526-95-4	1.96611e+06
17.8507	[5785] L-ascorbic acid [17.939]	64.5281	50-81-7	202871
18.1708	[604] gluconic acid 2 [18.297]	65.1725	526-95-4	5.42281e+06
18.524	[5460673] D-saccharic acid [18.614]	62.8615	87-73-0	284328
18.5883	[6131] cytindine-5'-monophosphate 1 [18.663]	76.219	63-37-6	33470.9
18.8794	[985] palmitic acid [18.846]	78.1928	64519-82-0	3.66487e+06
18.9627	[5460673] D-saccharic acid [18.614]	68.5659	87-73-0	268033
19.1036	[204] allantoin 3 [19.167]	71.1967	97-59-6	110054
19.2716	[892] myo-inositol [19.354]	92.6379	87-89-8	7.16842e+06
19.3153	[445858] ferulic acid [19.312]	53.0582	1135-24-6	27596
19.356	ribulose 5-phosphate 1 [19.336]	54.8667	4151-19-3	41803.9
19.4361	[448388] D-allose 1 [17.278]	70.4678	579-36-2	1.38045e+06
19.5074	ribulose 5-phosphate 2 [19.479]	70.6922	4151-19-3	322104
19.7068	[448388] D-allose 2 [17.521]	64.0776	579-36-2	216670
19.7227	[1549111] caffeic acid [19.755]	54.9154	331-39-5	60824.4
19.9878	glutathione (oxidized) [20.011]	57.0769	27025-41-8	35674.5
20.1036	[94214] methyl-beta-D-galactopyranoside?? [16.935]	61.2779	1824-94-8	522857
20.1982	[754] glycerol 1-phosphate [16.056]	60.1041	34363-28-5	984076
20.7014	[5281] stearic acid [20.675]	98.6507	57-11-4	2.86452e+06
21.1905	fructose 1-phosphate [21.179]	85.1527	15978-08-2	351864
21.2457	[94214] methyl-beta-D-galactopyranoside?? [16.935]	54.4558	1824-94-8	355739
21.2994	[439958] D-glucose-6-phosphate 1 [21.394]	73.6386	56-73-5	715679
21.4696	[439958] D-glucose-6-phosphate 2 [21.558]	69.1588	56-73-5	64262.3
21.6939	[11850] galactitol [17.986]	58.9574	608-66-2	737220
21.7494	[3294434] digalacturonic acid 3 [25.567]	56.8301	5894-59-7	444299
22.6498	[441422] beta-gentiobiose 2 [25.42]	63.0999	5996-00-9	459528
22.7544	[94214] methyl-beta-D-galactopyranoside?? [16.935]	55.0939	1824-94-8	729978
23.1024	[441422] beta-gentiobiose 2 [25.42]	58.7697	5996-00-9	715235
23.2025	sedoheptulose 7-phosphate [23.182]	89.6638	0-00-0	560217
23.8919	[5988] Sucrose [23.988]	63.5899	111-11-5	1.77307e+08
23.9136	[254] 2,3-dihydroxybiphenyl [16.889]	51.8343	1133-63-7	2.8212e+07
24.0812	[94214] methyl-beta-D-galactopyranoside?? [16.935]	50.5487	1824-94-8	210989
24.5753	[10712] cellobiose 1 [24.444]	56.5402	528-50-7	309029
24.6438	[6255] maltose 1 [24.702]	65.3252	69-79-4	156835
24.8457	[6255] maltose 2 [24.915]	87.017	69-79-4	433348
25.4154	[441422] beta-gentiobiose 2 [25.42]	68.2548	5996-00-9	1.32754e+06
25.5394	[439559] palatinose [25.482]	78.1374	13718-94-2	326042
25.6195	[440658] melibiose 1 [25.565]	55.0812	66009-10-7	358789
25.8184	[440658] melibiose 2 [25.784]	52.2151	66009-10-7	547140
26.0143	[1245] DL-4-hydroxy-3-methoxymandelic acid [17.152]	51.6064	55-10-7	489950
26.3874	[439451] galactinol 2 [26.479]	76.1772	3687-64-7	2.65193e+06
26.9099	[224] adenosine-5-monophosphate 2 [26.871]	76.451	84-21-9	205264
27.2787	[16219560] lactobionic acid 1 [24.583]	59.6044	96-82-2	981369
29.1713	[439242] Raffinose [29.282]	76.4903	17629-30-0	1.32405e+07

## Sheet: wwd2_rep3
Retention time	(PubChem CID)Compound[Retention time]	Match factor	CAS#	Component area
6.16897	[8222] eicosane [18.464]	53.3299	112-95-8	120404
6.22576	[8222] eicosane [18.464]	53.9784	112-95-8	130200
6.51286	[8871] 2-hydroxypyridine [6.519]	97.0483	142-08-5	670458
6.68726	[1060] pyruvic acid [6.714]	73.7586	127-17-3	130108
6.83696	[107689] L-(+) lactic acid [6.851]	80.0709	79-33-4	206383
7.0669	[757] glycolic acid [7.049]	90.347	79-14-1	165384
7.13201	[8217] 1-octadecene [16.36]	57.3114	112-88-9	186056
7.19165	[8217] 1-octadecene [16.36]	57.6841	112-88-9	194593
7.29738	[6287] L-valine 1 [7.296]	81.4269	72-18-4	191689
7.45135	[5950] L-alanine 1 [7.4748]	96.915	56-41-7	3.07666e+06
7.72196	[64956] DL-3-aminoisobutyric acid 1 [9.066]	57.1205	10569-71-9	460367
7.84581	[971] oxalic acid [7.883]	84.2538	144-62-7	204513
7.9857	betaine aldehyde [8.013]	95.5488	7418-61-3	2.04103e+06
8.01221	[7971] 3-hydroxypyridine [8.047]	65.0997	109-00-2	20825.2
8.24653	[6106] L-leucine 1 [8.298]	66.5136	61-90-5	134180
8.55516	[791] DL-isoleucine 1 [8.576]	65.4223	443-79-8	89119
8.56723	[614] L-proline 1 [8.58]	64.2263	147-85-3	86941.4
8.88122	[867] malonic acid 1 [8.919]	96.5735	141-82-2	493611
9.05078	[6287] L-valine 2 [9.151]	84.4347	72-18-4	367600
9.34842	[8066] 2-butyne-1,4-diol [9.446]	55.3361	110-65-6	986352
9.46259	[8222] eicosane [18.464]	64.9647	112-95-8	78794.6
9.64481	[5951] L-serine 1 [9.706]	99.4826	56-45-1	1.48096e+07
9.76847	[700] ethanolamine [9.879]	50.4037	141-43-5	17450.4
9.84084	[1004] phosphoric acid [9.966]	61.9628	7664-38-2	4.38358e+07
9.94851	[8222] eicosane [18.464]	61.9489	112-95-8	38157.4
9.97447	[189] acetyl-L-serine 1 [10.009]	78.5597	5147-00-2	76294.9
10.1536	[6288] L-threonine 1 [10.224]	97.8541	72-19-5	3.12586e+06
10.2301	[938] nicotinic acid [10.27]	88.1035	59-67-6	44283.3
10.3103	[8217] 1-octadecene [16.36]	61.0927	112-88-9	231450
10.4294	[1110] succinic acid [10.509]	96.5795	29915-38-6	4.03168e+06
10.5467	[8217] 1-octadecene [16.36]	58.3065	112-88-9	199380
10.6262	[439194] glyceric acid [10.735]	79.0814	473-81-4	3.02848e+06
10.8046	[643798] citraconic acid 1 [11.003]	67.4166	498-23-7	132313
10.9178	[444972] fumaric acid [10.94]	65.512	17013-01-3	172273
11.0544	[5950] L-alanine 2 [11.182]	78.7991	56-41-7	2.60362e+06
11.2377	[487] methylmalonic acid [9.088]	57.6555	516-05-2	950429
11.3683	[6288] L-threonine 2 [11.464]	51.6222	72-19-5	200684
11.9057	[5960] aspartic acid 1 [12.002]	97.2551	56-84-8	1.6275e+07
12.3755	[8222] eicosane [18.464]	64.9073	112-95-8	56484.1
12.5712	[439665] threose 2 [12.371]	57.0277	95-43-2	774644
12.6092	[8222] eicosane [18.464]	62.5981	112-95-8	56144.2
12.7114	[92824] D-malic acid [12.794]	97.5858	617-48-1	5.73784e+07
12.9099	[439227] pipecolic acid 1 [9.868]	56.2383	535-75-1	1.376e+06
13.0954	[5960] aspartic acid 2 [13.207]	73.372	56-84-8	1.1364e+06
13.1489	[33032] L-glutamic acid 3 (dehydrated) [13.232]	99.1223	56-86-0	1.95355e+07
13.2751	[33032] L-glutamic acid 1 [13.338]	78.7615	56-86-0	1.18614e+07
13.3711	[5460407] threonic acid [13.652]	83.3636	7306-96-9	148255
13.5177	[994] phenylalanine 1 [13.545]	58.7314	63-91-2	152821
13.571	[5460407] threonic acid [13.652]	73.3275	7306-96-9	3.43886e+06
13.7744	[51] alpha ketoglutaric acid [13.859]	75.2661	328-50-7	2.6599e+06
14.0526	[1005] phosphoenolpyruvic acid [14.176]	71.9448	138-08-9	76084.3
14.3149	[33032] L-glutamic acid 2 [14.398]	99.411	56-86-0	5.09299e+06
14.4135	[994] phenylalanine 2 [14.507]	81.1399	63-91-2	390627
14.6978	[439240] D-lyxose 1 [14.762]	69.6093	1114-34-7	100219
14.7779	[65550] D-lyxose 2 [14.869]	81.3698	1114-34-7	180659
14.9498	[65550] D-lyxose 2 [14.869]	60.4503	1114-34-7	701863
15.4457	[827] ribitol [15.66]	59.6912	488-81-3	34005.6
15.5072	[827] ribitol [15.66]	93.8439	488-81-3	1.96744e+06
15.6969	[827] ribitol [15.66]	54.7446	488-81-3	2.3576e+06
15.8146	cis-aconitic acid [15.783]	99.087	499-12-7	1.41119e+08
15.8536	cis-aconitic acid [15.783]	83.2346	499-12-7	4.48889e+06
15.9063	glycerol 3-phosphate [15.915]	84.4183	57-03-4	714000
16.0702	[448388] D-allose 2 [17.521]	53.4153	579-36-2	245288
16.0954	2-phosphoglyceric acid [16.115]	66.404	2553-59-5	32647
16.1558	phosphoethanolamine [16.178]	74.6379	1071-23-4	392581
16.2293	[80] 3-dehydroshikimic acid 1 [16.302]	69.2399	2922-42-1	229717
16.3127	[8217] 1-octadecene [16.36]	50.8288	112-88-9	55479.3
16.3923	[439183] 3-phosphoglycerate [16.495]	73.4132	820-11-1	694489
16.4201	[8742] shikimic acid [16.433]	77.4885	138-59-0	7.7659e+06
16.5307	[311] citric acid [16.615]	98.4061	5949-29-1	1.41089e+07
16.841	[835] dehydroascorbic acid??1 [16.863]	96.264	490-83-5	5.34361e+06
16.9453	[6508] quinic acid [17.076]	78.9024	77-95-2	1.2047e+07
17.0745	[90008] psicose 1 [17.059]	97.63	551-68-8	8.97202e+06
17.1154	[835] dehydroascorbic acid??2 [17.139]	59.6267	490-83-5	561213
17.1686	[2724552] tagatose 2 [17.212]	96.8568	87-81-0	6.00088e+06
17.2151	[448388] D-allose 1 [17.278]	57.3566	579-36-2	336745
17.2757	[448388] D-allose 1 [17.278]	90.3906	579-36-2	1.03948e+06
17.2917	[6057] L-tyrosine 1 [17.345]	56.0924	60-18-4	197017
17.3388	[441035] talose 1 [17.4]	98.6421	2595-98-4	1.44704e+07
17.5419	[441035] talose 2 [17.584]	97.7368	2595-98-4	3.05741e+06
17.7195	[71] gluconic acid 1 [17.693]	66.7691	526-95-4	2.55641e+06
17.8519	[5785] L-ascorbic acid [17.939]	62.3224	50-81-7	250920
18.1703	[604] gluconic acid 2 [18.297]	65.3301	526-95-4	6.82585e+06
18.5884	[6131] cytindine-5'-monophosphate 1 [18.663]	73.6662	63-37-6	58947.4
18.879	[985] palmitic acid [18.846]	78.3627	64519-82-0	3.49007e+06
18.9178	[3037582] mucic acid [18.907]	50.2183	526-99-8	494174
18.9617	[3037582] mucic acid [18.907]	69.2476	526-99-8	305241
19.103	[204] allantoin 3 [19.167]	72.8932	97-59-6	149786
19.2717	[892] myo-inositol [19.354]	92.9341	87-89-8	8.68734e+06
19.3164	[445858] ferulic acid [19.312]	55.7202	1135-24-6	33999
19.3552	ribulose 5-phosphate 1 [19.336]	51.8641	4151-19-3	43634.8
19.435	[448388] D-allose 1 [17.278]	70.5586	579-36-2	1.70589e+06
19.505	ribulose 5-phosphate 2 [19.479]	74.4829	4151-19-3	446356
19.7054	[448388] D-allose 2 [17.521]	64.1328	579-36-2	311203
19.7213	[1549111] caffeic acid [19.755]	55.676	331-39-5	91419.5
19.9801	glutathione (oxidized) [20.011]	64.8059	27025-41-8	74928.3
20.1027	[94214] methyl-beta-D-galactopyranoside?? [16.935]	61.0619	1824-94-8	627792
20.196	[754] glycerol 1-phosphate [16.056]	60.4886	34363-28-5	1.29805e+06
20.7008	[5281] stearic acid [20.675]	98.7516	57-11-4	2.67375e+06
21.1899	fructose 1-phosphate [21.179]	83.8558	15978-08-2	409207
21.2432	[94214] methyl-beta-D-galactopyranoside?? [16.935]	56.215	1824-94-8	484692
21.2978	[439958] D-glucose-6-phosphate 1 [21.394]	74.3307	56-73-5	848777
21.4682	[439958] D-glucose-6-phosphate 2 [21.558]	64.5566	56-73-5	73687.8
21.6922	[11850] galactitol [17.986]	57.7375	608-66-2	914593
21.7477	[3294434] digalacturonic acid 3 [25.567]	59.1764	5894-59-7	582283
22.6503	[441422] beta-gentiobiose 2 [25.42]	64.7184	5996-00-9	558722
22.7538	[94214] methyl-beta-D-galactopyranoside?? [16.935]	56.9092	1824-94-8	898773
23.1018	[656894] isopropyl beta-D-1-thiogalactopyranoside? [19.097]	59.1967	367-93-1	893837
23.2016	sedoheptulose 7-phosphate [23.182]	86.9716	0-00-0	655078
23.8919	[5988] Sucrose [23.988]	68.1766	111-11-5	1.97379e+08
23.9194	[254] 2,3-dihydroxybiphenyl [16.889]	57.1586	1133-63-7	2.84509e+07
24.0836	[446284] eicosapentaenoic acid [24.013]	56.7658	10417-94-4	484706
24.5752	[84571] lactose 2 [24.534]	60.435	63-42-3	398595
24.643	[6255] maltose 1 [24.702]	70.3726	69-79-4	213111
24.8454	[6255] maltose 2 [24.915]	88.5123	69-79-4	622414
24.8815	[6802] guanosine 2 [24.847]	54.7556	118-00-3	57607.5
25.4166	[16217663] maltitol [25.37]	67.2213	585-88-6	1.76523e+06
25.5388	[439559] palatinose [25.482]	78.5724	13718-94-2	482804
25.6191	[440658] melibiose 1 [25.565]	59.2051	66009-10-7	505582
25.8174	[440658] melibiose 2 [25.784]	55.848	66009-10-7	751979
26.0126	[1245] DL-4-hydroxy-3-methoxymandelic acid [17.152]	52.0526	55-10-7	659483
26.3862	[439451] galactinol 2 [26.479]	76.4792	3687-64-7	3.2765e+06
26.9097	[224] adenosine-5-monophosphate 2 [26.871]	78.1633	84-21-9	318835
27.2761	[10712] cellobiose 2 [24.7]	57.504	528-50-7	1.14699e+06
29.1706	[439242] Raffinose [29.282]	75.8382	17629-30-0	1.68543e+07

## Sheet: wwd2_rep4
Retention time	(PubChem CID)Compound[Retention time]	Match factor	CAS#	Component area
6.17018	[8222] eicosane [18.464]	54.8224	112-95-8	134784
6.22633	[8222] eicosane [18.464]	54.9481	112-95-8	153666
6.5126	[8871] 2-hydroxypyridine [6.519]	95.9715	142-08-5	562113
6.68676	[1060] pyruvic acid [6.714]	73.8699	127-17-3	95018.1
6.82427	[8222] eicosane [18.464]	63.543	112-95-8	63580.8
6.83657	[107689] L-(+) lactic acid [6.851]	74.7125	79-33-4	95062.2
7.06598	[757] glycolic acid [7.049]	91.2577	79-14-1	152846
7.13186	[8217] 1-octadecene [16.36]	56.7391	112-88-9	201777
7.1915	[8217] 1-octadecene [16.36]	58.9978	112-88-9	214169
7.29481	[6287] L-valine 1 [7.296]	80.0689	72-18-4	178459
7.45016	[5950] L-alanine 1 [7.4748]	97.3288	56-41-7	2.46079e+06
7.72142	[64956] DL-3-aminoisobutyric acid 1 [9.066]	54.8759	10569-71-9	424797
7.84444	[971] oxalic acid [7.883]	91.5415	144-62-7	240655
7.98439	betaine aldehyde [8.013]	95.573	7418-61-3	1.86353e+06
8.01237	[7971] 3-hydroxypyridine [8.047]	70.1643	109-00-2	20369.1
8.24646	[6106] L-leucine 1 [8.298]	66.4768	61-90-5	121609
8.55539	[791] DL-isoleucine 1 [8.576]	66.0497	443-79-8	74957.7
8.56917	[614] L-proline 1 [8.58]	65.6909	147-85-3	85512.5
8.88064	[867] malonic acid 1 [8.919]	96.9673	141-82-2	429779
9.05092	[6287] L-valine 2 [9.151]	77.0287	72-18-4	290214
9.34745	[8066] 2-butyne-1,4-diol [9.446]	59.0227	110-65-6	975798
9.46171	[8222] eicosane [18.464]	67.6421	112-95-8	92928.6
9.64364	[5951] L-serine 1 [9.706]	99.5668	56-45-1	1.27981e+07
9.83721	[1004] phosphoric acid [9.966]	98.0126	7664-38-2	6.37107e+07
9.94732	[8222] eicosane [18.464]	64.978	112-95-8	40597.9
9.97386	[189] acetyl-L-serine 1 [10.009]	70.0774	5147-00-2	52070.1
10.1307	[791] DL-isoleucine 2 [10.225]	56.781	443-79-8	79909.6
10.1523	[6288] L-threonine 1 [10.224]	97.7645	72-19-5	2.69833e+06
10.3105	[8217] 1-octadecene [16.36]	59.6306	112-88-9	238343
10.429	[1110] succinic acid [10.509]	96.1372	29915-38-6	3.73023e+06
10.5459	[8217] 1-octadecene [16.36]	59.945	112-88-9	236520
10.6253	[439194] glyceric acid [10.735]	79.0196	473-81-4	2.63748e+06
10.8041	[643798] citraconic acid 1 [11.003]	66.4754	498-23-7	154170
10.9184	[444972] fumaric acid [10.94]	67.0644	17013-01-3	156065
11.0536	[5950] L-alanine 2 [11.182]	78.8526	56-41-7	3.12425e+06
11.237	[487] methylmalonic acid [9.088]	58.6955	516-05-2	872528
11.3703	[6288] L-threonine 2 [11.464]	65.2472	72-19-5	280037
11.9043	[5960] aspartic acid 1 [12.002]	97.3331	56-84-8	1.43681e+07
12.3762	[8222] eicosane [18.464]	65.4908	112-95-8	50498.7
12.5704	[439665] threose 1 [12.251]	56.7913	95-43-2	722814
12.6087	[8222] eicosane [18.464]	55.2479	112-95-8	59201.7
12.7078	[92824] D-malic acid [12.794]	97.6444	617-48-1	5.05413e+07
12.9079	[439227] pipecolic acid 1 [9.868]	58.5029	535-75-1	1.44775e+06
13.094	[5960] aspartic acid 2 [13.207]	72.8058	56-84-8	939381
13.1481	[33032] L-glutamic acid 3 (dehydrated) [13.232]	99.1751	56-86-0	2.06098e+07
13.2727	[33032] L-glutamic acid 1 [13.338]	78.6886	56-86-0	1.01391e+07
13.375	[5460407] threonic acid [13.652]	76.6236	7306-96-9	177964
13.5162	[994] phenylalanine 1 [13.545]	57.8443	63-91-2	139904
13.5716	[5460407] threonic acid [13.652]	73.088	7306-96-9	3.26258e+06
13.7737	[51] alpha ketoglutaric acid [13.859]	74.6405	328-50-7	2.25537e+06
14.0538	[1005] phosphoenolpyruvic acid [14.176]	73.9444	138-08-9	91617.1
14.3091	[33032] L-glutamic acid 2 [14.398]	94.1338	56-86-0	608338
14.4132	[994] phenylalanine 2 [14.507]	80.9852	63-91-2	294427
14.6974	[439240] D-lyxose 1 [14.762]	67.8971	1114-34-7	86513.8
14.7775	[439240] D-lyxose 2 [14.889]	69.0592	1114-34-7	108289
14.9501	[993] ribose [15.113]	58.9928	24259-59-4	765526
15.4056	[17106] L-(-)-fucose 1 [15.614]	55.3277	2438-80-4	347576
15.445	[827] ribitol [15.66]	57.1412	488-81-3	33406.9
15.507	[827] ribitol [15.66]	94.5167	488-81-3	1.78034e+06
15.6951	[827] ribitol [15.66]	53.4856	488-81-3	2.09998e+06
15.8088	cis-aconitic acid [15.783]	99.2133	499-12-7	1.31441e+08
15.8507	cis-aconitic acid [15.783]	86.9133	499-12-7	4.10108e+06
15.9066	glycerol 3-phosphate [15.915]	83.8118	57-03-4	632712
16.0697	[448388] D-allose 2 [17.521]	52.4698	579-36-2	236240
16.0941	2-phosphoglyceric acid [16.115]	63.4309	2553-59-5	26087.7
16.1553	phosphoethanolamine [16.178]	73.4303	1071-23-4	286526
16.2292	[80] 3-dehydroshikimic acid 1 [16.302]	67.7508	2922-42-1	201804
16.3123	[8217] 1-octadecene [16.36]	55.427	112-88-9	64654.2
16.3926	[439183] 3-phosphoglycerate [16.495]	70.7369	820-11-1	572508
16.4189	[8742] shikimic acid [16.433]	77.3686	138-59-0	6.80051e+06
16.53	[311] citric acid [16.615]	98.5896	5949-29-1	1.26691e+07
16.8409	[835] dehydroascorbic acid??1 [16.863]	96.1866	490-83-5	4.1951e+06
16.945	[6508] quinic acid [17.076]	78.9161	77-95-2	1.02206e+07
17.074	[90008] psicose 1 [17.059]	97.6404	551-68-8	7.58704e+06
17.1165	[835] dehydroascorbic acid??2 [17.139]	74.5531	490-83-5	781073
17.168	[2724552] tagatose 2 [17.212]	96.0359	87-81-0	5.44612e+06
17.2173	[448388] D-allose 1 [17.278]	53.0411	579-36-2	152523
17.2749	[448388] D-allose 1 [17.278]	90.2138	579-36-2	893042
17.3378	[441032] D (+)altrose 1 [17.397]	98.7144	1990-29-0	1.22788e+07
17.5428	[448388] D-allose 2 [17.521]	97.6027	579-36-2	2.56064e+06
17.6873	[6251] D-mannitol [17.81]	50.153	87-78-5	201248
17.7196	[71] gluconic acid 1 [17.693]	66.6458	526-95-4	2.48936e+06
18.1704	[604] gluconic acid 2 [18.297]	64.6621	526-95-4	5.85652e+06
18.5213	[5460673] D-saccharic acid [18.614]	56.9888	87-73-0	168183
18.5888	[6131] cytindine-5'-monophosphate 1 [18.663]	74.3191	63-37-6	49588.4
18.8789	[985] palmitic acid [18.846]	78.7319	64519-82-0	3.63061e+06
18.9174	[3037582] mucic acid [18.907]	50.2571	526-99-8	390220
18.9618	[5460673] D-saccharic acid [18.614]	67.5132	87-73-0	270088
19.2716	[892] myo-inositol [19.354]	92.7246	87-89-8	7.60718e+06
19.3161	[445858] ferulic acid [19.312]	57.7118	1135-24-6	33750.9
19.3555	ribulose 5-phosphate 1 [19.336]	56.3446	4151-19-3	48421.7
19.4356	[448388] D-allose 1 [17.278]	70.0899	579-36-2	1.51672e+06
19.5063	ribulose 5-phosphate 2 [19.479]	75.6841	4151-19-3	309748
19.707	[448388] D-allose 2 [17.521]	64.8303	579-36-2	286076
19.7211	[1549111] caffeic acid [19.755]	57.0497	331-39-5	93186.4
19.9813	glutathione (oxidized) [20.011]	63.455	27025-41-8	62631.4
20.1027	[94214] methyl-beta-D-galactopyranoside?? [16.935]	62.5398	1824-94-8	566282
20.196	[754] glycerol 1-phosphate [16.056]	60.6781	34363-28-5	1.05442e+06
20.7013	[5281] stearic acid [20.675]	98.7401	57-11-4	2.81248e+06
21.1896	fructose 1-phosphate [21.179]	82.6501	15978-08-2	327198
21.2434	[94214] methyl-beta-D-galactopyranoside?? [16.935]	54.6651	1824-94-8	431893
21.2974	[439958] D-glucose-6-phosphate 1 [21.394]	72.731	56-73-5	688670
21.4701	[439958] D-glucose-6-phosphate 2 [21.558]	65.7382	56-73-5	56206.4
21.6932	[11850] galactitol [17.986]	59.391	608-66-2	829779
21.7476	[3294434] digalacturonic acid 3 [25.567]	58.0681	5894-59-7	501313
22.6493	[441422] beta-gentiobiose 2 [25.42]	64.8544	5996-00-9	455521
22.7541	[94214] methyl-beta-D-galactopyranoside?? [16.935]	56.4684	1824-94-8	770504
23.1015	[656894] isopropyl beta-D-1-thiogalactopyranoside? [19.097]	59.1157	367-93-1	783916
23.2021	sedoheptulose 7-phosphate [23.182]	86.6652	0-00-0	568294
23.9105	[254] 2,3-dihydroxybiphenyl [16.889]	51.3443	1133-63-7	2.78327e+07
24.0822	[446284] eicosapentaenoic acid [24.013]	60.5037	10417-94-4	438806
24.575	[84571] lactose 2 [24.534]	72.1222	63-42-3	358027
24.643	[6255] maltose 1 [24.702]	68.1424	69-79-4	144512
24.8459	[6255] maltose 2 [24.915]	90.5283	69-79-4	557947
25.4154	[441422] beta-gentiobiose 2 [25.42]	66.9329	5996-00-9	1.72369e+06
25.5389	[439559] palatinose [25.482]	79.5507	13718-94-2	361922
25.619	[440658] melibiose 1 [25.565]	57.7827	66009-10-7	410513
25.8174	[440658] melibiose 2 [25.784]	53.8742	66009-10-7	632098
25.9685	[3034828] palatinitol 1? [25.922]	55.7437	585-88-6	753902
26.0146	[1245] DL-4-hydroxy-3-methoxymandelic acid [17.152]	50.672	55-10-7	562617
26.3875	[439451] galactinol 2 [26.479]	76.6689	3687-64-7	726979
26.9097	[224] adenosine-5-monophosphate 2 [26.871]	72.7014	84-21-9	210993
27.2814	[94214] methyl-beta-D-galactopyranoside?? [16.935]	52.9722	1824-94-8	1.3399e+06
29.1706	[439242] Raffinose [29.282]	75.9877	17629-30-0	1.51341e+07
29.8578	[92817] D-(+)-melezitose [29.952]	55.6177	10030-67-8	88992.5

[truncated: 32 more sheets: wwd2_rep5, wwd2_rep6, dcd2_rep1, dcd2_rep2, dcd2_rep3, dcd2_rep4, dcd2_rep5, dcd2_rep6, wwd4_rep1, wwd4_rep2, wwd4_rep3, wwd4_rep4, wwd4_rep5, wwd4_rep6, dcd4_rep1, dcd4_rep2, dcd4_rep3, dcd4_rep4, dcd4_rep5, dcd4_rep6 …]
