# Supplementary material for: Metabolic profiles in drought-tolerant wheat with enhanced abscisic acid sensitivity
Source: PLoS One. 2024 Jul 22;19(7):e0307393. doi: 10.1371/journal.pone.0307393 (PMC11262632; doi:10.1371/journal.pone.0307393)
Supplement: S3 Table — The results, analyzed by Unknowns Analysis for all identified compounds, were converted to.cef files and further analyzed using MPP. (XLSX) [file pone.0307393.s010.xlsx]

## Sheet: Sheet1
[PubChem CID] Compound [Retention Time]	CAS Number	wwd0_Rep1	wwd0_Rep2	wwd0_Rep3	wwd0_Rep4	wwd0_Rep5	wwd0_Rep6	wwd2_Rep1	wwd2_Rep2	wwd2_Rep3	wwd2_Rep4	wwd2_Rep5	wwd2_Rep6	dcd2_Rep1	dcd2_Rep2	dcd2_Rep3	dcd2_Rep4	dcd2_Rep5	dcd2_Rep6	wwd4_Rep1	wwd4_Rep2	wwd4_Rep3	wwd4_Rep4	wwd4_Rep5	wwd4_Rep6	dcd4_Rep1	dcd4_Rep2	dcd4_Rep3	dcd4_Rep4	dcd4_Rep5	dcd4_Rep6	wwd6_Rep1	wwd6_Rep2	wwd6_Rep3	wwd6_Rep4	wwd6_Rep5	wwd6_Rep6	dcd6_Rep1	dcd6_Rep2	dcd6_Rep3	dcd6_Rep4	dcd6_Rep5	dcd6_Rep6
[738] L-glutamine 3 [16.092]	56-85-9	1	1	1	1	1	1	1	1	1	1	1	1	1	1	1	1	1	1	1	1	1	1	1	1	9964928	8416915	6.60569e+06	6.65959e+06	9412959	6631021	826741	1	1	1	1	1	19031094	23911028	14136711	1	18367576	9527320
[239] Beta- alanine 1 [12.044]	107-95-9	1	1	1	1	1	1	1	1	1	1	1	1	1	1	1	1	1	1	1	1	1	1	1	1	372194	167656	136171	153004	143694	124384	1	1	1	1	1	1	1.22722e+06	1.67622e+06	1.14769e+06	1.07271e+06	1.13007e+06	1.23423e+06
[119] gamma-aminobutyric acid (GABA) [13.326]	56-12-2	1	1	1	1	1	1	1	1	1	1	1	1	1	1	1	1	1	1	1	1	1	1	1	1	1	1	1	1	1	1	1	1	1	1	1	1	8267882	7.70485e+06	5.24279e+06	3.2906e+06	4236135	5.95137e+06
[993] ribose [15.113]	24259-59-4	1	1	1	1	1	671988	576695	556919	1	765526	1	636737	733999	1	1	1	1	1	1	1	1	1	1	1	882384	809426	1	1	858305	1	1	495291	444636	1	1	1	890855	987870	863529	971314	844252	914103
[8742] shikimic acid [16.433]	138-59-0	5727420	5496507	6654927	6.17772e+06	6633816	6199803	5.96867e+06	6332883	7765899	6800513	7163967	7.28226e+06	5143989	5407903	5.31896e+06	5.19416e+06	6.70081e+06	5921858	5592713	6.49256e+06	6085763	6.52145e+06	6359588	7.41681e+06	2.09603e+06	2.03423e+06	2.28155e+06	2.65841e+06	2354031	2618439	4410805	4648594	4.85185e+06	5.02416e+06	5735547	5372018	959519	1.12208e+06	1.01382e+06	764676	1.02467e+06	858310
[311] citric acid [16.615]	5949-29-1	12640059	13181577	16589454	15721845	17143296	15337254	10764464	12130626	14108865	12669082	11594982	12489765	26876586	27983868	28507496	26713940	34054248	30107522	22053094	24556070	24129150	23754058	25002804	29300246	22642144	21057452	23590172	24979404	24046004	26508646	26139296	23015842	27097830	26460974	30514452	30143714	66587300	76574296	76053976	71890208	74272248	76590640
[6106] L-leucine 1 [8.298]	61-90-5	378421	387933	455845	427183	468012	428255	95116.1	107054	134180	121609	115762	119524	329711	315727	304465	238578	420162	331811	183207	185677	166041	184007	211959	213925	2.70863e+06	2.5339e+06	2.61622e+06	3.00085e+06	2.81161e+06	3423514	204614	196420	210825	224917	288026	272191	4.09176e+06	4.33193e+06	4.03626e+06	3676187	3.98208e+06	4.30986e+06
[5460407] threonic acid [13.652]	7306-96-9	3.56098e+06	3793062	4229272	4.33588e+06	4635680	4126079	2754943	3.03666e+06	3.43886e+06	3262585	3406306	3.60436e+06	3.1283e+06	3.43349e+06	3.50952e+06	3.50067e+06	3.77399e+06	3.63016e+06	3.5473e+06	4342537	4.15066e+06	4258280	4597172	5066883	3.30941e+06	3.40445e+06	3.62617e+06	4064698	4114133	4520135	3.11468e+06	3.12899e+06	3.13083e+06	3321049	3585181	3.60912e+06	3434293	4.04267e+06	3.82135e+06	3.58898e+06	3512461	3.77415e+06
fructose 1-phosphate [21.179]	15978-08-2	94007	133192	153482	158065	179200	130933	269239	351864	409207	327198	310741	345789	124977	140237	133398	137144	166240	144131	144000	142644	145690	140536	157233	202412	162757	156873	163373	209121	166348	217238	151321	150573	167138	173705	175502	181153	228518	283314	253369	234287	224966	248017
[637775] 3,5-dimethoxy-4-hydroxycinnamic acid 2 [20.65]	530-59-6	1	1	23590.7	1	1	1	1	1	1	1	1	1	1	1	1	27986.9	1	1	1	1	1	28944.7	19408.5	1	1	1	26138.2	1	32965.3	32365.3	1	1	1	1	1	26054.7	1	1	1	35022.7	30467.4	1
[224] adenosine-5-monophosphate 2 [26.871]	84-21-9	85800.7	184611	248344	227600	222757	157406	130131	205264	318835	210993	198798	172909	138804	204012	192640	156237	233925	174612	162416	238749	219826	198856	205282	245005	190123	196322	209854	258956	221999	252132	185928	201098	244928	226444	265094	250902	313421	424858	349847	291454	306383	320463
[985] palmitic acid [18.846]	64519-82-0	2.95588e+06	3.26237e+06	3.43676e+06	2924717	3.49602e+06	2.98803e+06	2.76142e+06	3.66487e+06	3.49007e+06	3.63061e+06	3.48985e+06	3.69938e+06	2913413	3.01743e+06	3.25747e+06	3745456	3.88792e+06	3.55351e+06	3.03327e+06	2.91003e+06	3472580	3.78837e+06	4031389	3.88509e+06	3.24391e+06	3.50822e+06	3528897	4.03374e+06	3.75123e+06	4174567	3.32121e+06	3.31874e+06	3.40059e+06	3946199	4.0455e+06	4.43871e+06	3631027	3.36271e+06	3733304	3911675	3.98326e+06	4.6497e+06
[994] phenylalanine 2 [14.507]	63-91-2	552957	403170	650354	609150	679459	509790	221957	270362	390627	294427	283839	314237	404227	393750	394371	404336	491001	421731	312943	329957	258390	266432	183919	171247	3135573	2682808	2.66844e+06	2.39332e+06	2330487	2479435	225342	131465	252683	264111	274000	162748	8670450	10145400	7.59704e+06	8.2522e+06	6.98705e+06	9054767
[92817] D-(+)-melezitose [29.952]	10030-67-8	1	78206.8	1	91730.8	1	87243.4	1	1	1	88992.5	1	91608.1	1	1	813437	1020632	1	1	1	1	1	98401.8	112373	137513	1	1	1	1	1	122098	1	102792	124885	135294	185522	1	233852	285258	277398	268936	289844	305092
[994] phenylalanine 1 [13.545]	63-91-2	227317	330689	327531	344338	350437	359049	115405	130413	152821	139904	150435	145720	137567	172986	190465	176056	261941	216080	124007	170778	195721	195273	214502	256023	2898869	3.03237e+06	3.32898e+06	4.08459e+06	3.84973e+06	4.72333e+06	232574	265195	257374	253130	313854	316550	7029486	8306283	8352635	7368617	9186247	8294641
[190] 9H-purine-6-amine [17.073]	73-24-5	93777.4	86621.2	102412	125194	106528	82363.3	1	1	1	1	111680	1	1	1	1	1	1	1	76135.8	72860.7	68486.2	1	1	83547.7	140349	1	1	135115	1	1	1	68648.5	1	1	1	70912.3	182726	1	199006	153193	176767	167654
[827] ribitol [15.66]	488-81-3	1.6952e+06	1.64705e+06	1.95412e+06	1.95937e+06	2.09936e+06	1.88233e+06	1.78121e+06	1.9541e+06	2.3576e+06	2.09998e+06	2.23034e+06	2.16128e+06	1.72823e+06	1.72061e+06	1.71277e+06	1.78868e+06	2119936	2.03077e+06	1512066	1.64525e+06	1.54834e+06	1626028	1.74064e+06	1.81902e+06	3.64562e+06	3.56184e+06	3.58116e+06	3.8919e+06	3.67348e+06	4293993	1.89127e+06	1.84277e+06	2.16461e+06	2.09165e+06	2.41516e+06	2286909	2.83933e+06	3.4941e+06	3.15919e+06	2.9841e+06	3.13745e+06	3.20207e+06
[604] gluconic acid 2 [18.297]	526-95-4	5173769	5135428	5.89119e+06	5882989	6223643	5.69312e+06	4944537	5422806	6825848	5856523	6.12532e+06	6.13778e+06	4.61e+06	4.76388e+06	4487036	4.17528e+06	6.79067e+06	6036215	5.67698e+06	6658141	6133683	6117002	6584700	7344832	6.82756e+06	6358058	6.79362e+06	7521080	7.19886e+06	8133858	6.59489e+06	6.60524e+06	7808965	7348532	8769816	8155239	9313322	11565095	10310442	9674343	9983943	10355185
[6287] L-valine 2 [9.151]	72-18-4	626021	717556	919905	836414	925947	738374	278425	321960	367600	290214	378351	370647	688272	903680	820051	851791	1.02457e+06	953763	611434	682636	593067	591581	683069	783326	2.03621e+06	2.3991e+06	1.75418e+06	2.16276e+06	2.70849e+06	3.0071e+06	728926	698217	739524	713242	923815	836105	877786	1.31173e+06	935602	1.47324e+06	1.47443e+06	1.37004e+06
[791] DL-isoleucine 2 [10.225]	443-79-8	154088	138857	167049	162133	176215	163166	75405.9	74510.2	1	79909.6	78479	1	141519	162247	181085	224269	176578	193383	126730	147604	151406	137167	134974	161575	1.46641e+06	1542956	1.71256e+06	1.82902e+06	1.7867e+06	2.05917e+06	161874	153227	190446	165211	182815	183675	5105568	9488982	6.15306e+06	6.16321e+06	9425270	6483714
[440658] melibiose 2 [25.784]	66009-10-7	1	486668	611650	560604	635656	558451	492418	547140	751979	632098	702276	679795	553993	636627	627984	634405	802362	717062	606083	739774	692256	685742	765842	857876	872087	858824	891839	1000347	1.00775e+06	1.08293e+06	464957	520633	577471	594227	681042	667666	961470	1271845	1.12633e+06	940709	1107265	1.16761e+06
[5960] aspartic acid 2 [13.207]	56-84-8	1.73251e+06	660435	1.12825e+06	829804	857407	606170	1.15727e+06	847540	1136401	939381	946768	1.04302e+06	1.04906e+06	795988	520115	591075	740711	660900	1.22006e+06	514272	390370	428375	624104	480990	2.48018e+06	2470602	2.74793e+06	2295274	2416403	1.98105e+06	441442	342121	406244	378302	620876	612733	4.07989e+06	3609278	3.4161e+06	3977040	4.52651e+06	4.66604e+06
ribulose 5-phosphate 2 [19.479]	4151-19-3	134438	158081	194702	170310	187978	150456	279812	322104	446356	309748	352687	345431	302516	300128	297824	232773	393464	324387	194978	225064	206345	207380	222263	250021	100877	87510.3	102247	103396	96072.8	103373	139534	144622	158934	155390	176944	172806	50812.3	52394.3	68721.5	44698.9	68306.2	51294.2
[444266] maleic acid [10.323]	110-16-7	1	1	1	1	1	1	1	1	1	1	1	1	1	399610	392768	449372	1	578459	1	1	1	1	1	1	1	1	1	1725432	1	1	1	1	477440	1	1	1	2.43944e+06	2.99648e+06	1	25948678	3.48894e+06	3.59565e+06
[6137] L-methionine 1 [11.835]	63-68-3	1	1	1	1	1	1	1	1	1	1	1	1	1	1	1	1	1	1	1	1	1	1	1	1	1	84366	1	1	1	125319	1	1	1	1	1	1	164773	221477	218230	227159	235886	241605
[10742] syringic acid [17.359]	530-57-4	1	1	1	1	1	1	26037.6	46594.6	1	1	1	26319.9	1	1	1	1	1	1	1	1	1	35506.4	1	1	1	1	1	1	1	1	1	1	1	1	1	1	1	1	1	1	29243.8	1
[6287] L-valine 1 [7.296]	72-18-4	394587	361974	394479	402106	418507	423204	137078	158648	191689	178459	171109	168948	528013	462571	481851	457598	608253	537763	241146	280747	287299	273574	276439	317038	5.59406e+06	5.13616e+06	5.86341e+06	6448007	5815884	6.85907e+06	302308	290352	357045	348963	400391	392932	12031077	14041748	12505835	11794700	12784652	13210871
[1549111] caffeic acid [19.755]	331-39-5	1	56000.8	60629.6	79485.6	88283.8	65236.1	44661.1	60824.4	91419.5	93186.4	56693.1	85847.6	24186.2	37874.2	54530.3	53474.7	44901.1	44191.3	1	36893.3	46122.3	56556.7	31445.7	49559.4	33759.6	37340	47692.4	56298	1	57759.4	45458	63872.1	77440.2	88172.2	59616.6	61344.7	1	1	1	89551.9	54681.2	70491.4
[971] oxalic acid [7.883]	144-62-7	266589	217245	241577	264222	266015	231432	225983	227068	204513	240655	234878	239175	206244	201279	200444	206784	223337	169998	259003	243631	261997	261538	260478	304240	240561	234136	253375	283486	285333	278578	328141	267066	339096	309102	379862	380173	138486	1	93402.9	90723.2	142350	172518
[6288] L-threonine 2 [11.464]	72-19-5	345612	303084	413042	412230	403774	332661	153917	156439	200684	280037	1	223425	458214	316374	1	1	391196	293630	171713	1	1	1	1	1	3.85802e+06	3.7843e+06	4293716	4.93374e+06	4.69326e+06	5433452	1	1	1	1	1	1	8399134	10529506	8914330	8104492	8932410	9266925
2-hydroxyglutaric acid [13.803]	2889-31-3	1	1	1	1	1	1	1	1	1	1	1	1	1	1	1	1	1	1	1	1	1	1	1	1	1	1	1	1	1	1	1	1	1	1	1	1	907794	769313	424568	400455	583573	548394
[6508] quinic acid [17.076]	77-95-2	5459475	5.49507e+06	6347728	6189243	6560675	5.86616e+06	8757192	9428502	12047017	10220589	10756840	10984383	4367008	4.70834e+06	4543396	4435707	6293375	5.58697e+06	7.25634e+06	8831240	8.13185e+06	8025295	8885388	9839503	1.64986e+06	1.58753e+06	1.71429e+06	1.80126e+06	1.75929e+06	2.28072e+06	5392647	5817419	6384385	6.29304e+06	6746806	6.8284e+06	792753	1.34973e+06	908340	878858	860985	921967
[754] glycerol 1-phosphate [16.056]	34363-28-5	1.13268e+06	1.15583e+06	1.44099e+06	1.28817e+06	1.44298e+06	1.23596e+06	865051	984076	1298053	1.05442e+06	1.06861e+06	1.12062e+06	1.54162e+06	1.69981e+06	1.65331e+06	1549696	2131063	1.78029e+06	1.68336e+06	2239267	1.83404e+06	1797979	1925230	2270147	3.85878e+06	3657273	3.89264e+06	4269848	4.15935e+06	4.72366e+06	1.45459e+06	1532261	1.74203e+06	1.797e+06	1.90809e+06	1858529	5110288	6.16015e+06	5688662	5299883	5.45904e+06	5734606
glycerol 3-phosphate [15.915]	17989-41-2	417114	612754	779137	791041	874922	908418	381540	514866	714000	632712	741091	784286	379745	481517	498796	491632	607154	620682	422492	548402	482842	532544	540276	636943	1.46074e+06	1.33938e+06	1.19245e+06	1.55636e+06	1.70382e+06	1.82217e+06	406773	428654	540660	553269	630653	610420	2.46149e+06	1	2.42391e+06	2.14475e+06	2.2496e+06	1
[6057] L-tyrosine 1 [17.345]	60-18-4	1	1	1	331174	364012	280797	1	121948	197017	1	1	178086	1	1	1	1	1	1	1	1	1	1	1	1	1	1	1	1	1	1	1	1	1	1	1	1	152716	168323	167091	1.20759e+06	118256	179917
[6305] L-tryptophan 2 [20.466]	73-22-3	1	15759.2	25498.9	1	1	1	1	1	1	1	1	1	33265	37214.2	32850.5	31312.4	37205.2	31081	29827.4	31246.3	26976.3	32739.6	27028.3	38337.8	3.08804e+06	2.85611e+06	2.83237e+06	3.49392e+06	2431219	2.57215e+06	83399.8	78792.4	48780.4	64269.4	80607.8	81875.9	6433203	9174961	8092622	3.95861e+06	6365566	7.54629e+06
[439240] D-lyxose 2 [14.889]	1114-34-7	1	182025	116004	109563	585489	110181	155661	1	1	108289	107872	118687	1	268676	1	1	377154	1	135733	99718.4	104664	104062	123999	129114	1	1	1	1	1	1	95697.1	1	116727	111823	130574	188176	51512.6	68227.3	53496.1	66191	62774.7	107290
[5951] L-serine 1 [9.706]	56-45-1	12965045	12880075	15004159	14004239	15021151	13863333	11487061	12510709	14809583	12798121	13928411	13748447	13328575	14074378	13709407	13336384	17060770	16224354	10435889	11879114	11042462	10914383	12030638	13350997	17476718	16410280	16638580	18453738	18659234	21945716	7684832	7.56916e+06	8389236	8539241	9549103	9253166	12564216	16901196	14448960	12873855	15273346	15038342
[6057] L-tyrosine 2 [17.856]	60-18-4	524243	461884	620330	1	1	1	179115	1	1	1	1	1	454785	475530	441767	401389	627794	527254	389739	434299	411571	1	437343	1	4687701	4.04515e+06	4.22484e+06	4728876	4.60558e+06	5.18496e+06	439210	404796	1	1	1	487534	5.47306e+06	6.58434e+06	5.93449e+06	3.59201e+06	6118476	6.36501e+06
[439451] galactinol 2 [26.479]	3687-64-7	2.87898e+06	3.06135e+06	3621213	3549977	3.73196e+06	3.40558e+06	2.31819e+06	2651933	3276504	726979	2.9431e+06	3.10739e+06	4797795	6.41972e+06	6478278	6.21112e+06	7970313	7.0827e+06	5913450	7.00339e+06	6.56515e+06	6.56062e+06	7050377	7.9344e+06	1.74531e+06	1.77865e+06	1.85697e+06	2033179	2088621	2.22502e+06	7464846	7.49996e+06	8780979	8721379	9785060	9530426	577848	742820	716069	703471	640409	691828
[428] 1,3-diaminopropane 1 [14.708]	109-76-2	1	1	1	1	1	1	1	1	1	1	1	1	1	1	1	1	1	1	1	1	1	1	1	1	1	1	1	1	1	1	1	1	1	1	1	1	30263.2	38173.9	32416.4	1	44953.5	37209.9
[441422] beta-gentiobiose 2 [25.42]	5996-00-9	631928	760988	920763	945718	1.06674e+06	898872	939160	1.32754e+06	558722	1.72369e+06	1	824878	373427	441289	632278	603879	571329	698520	580483	730503	670678	678908	717045	912521	881083	896761	964048	1.14226e+06	1.14648e+06	1.21346e+06	548297	510147	572509	490224	676829	633554	571653	1	1	424709	599269	1
sedoheptulose 7-phosphate [23.182]	0-00-0	233723	242164	312391	197419	298638	165553	489981	560217	655078	568294	397196	441162	573812	569222	552701	598804	680239	618267	506615	657456	544161	582551	640576	492165	298050	212218	218743	236180	242031	267005	377409	255406	372066	427550	502191	319302	1.01161e+06	1.3901e+06	1.34477e+06	984991	777900	1.25719e+06
[439559] palatinose [25.482]	13718-94-2	1	265182	280587	292083	1	209779	160602	326042	482804	361922	415475	423271	1	499606	478205	440530	647328	536912	447344	538539	409360	474068	517764	570383	1	227697	226513	1	240667	286386	421162	476724	583102	561795	575782	594057	1	279639	1	320733	315940	303165
[8217] 1-octadecene [16.36]	112-88-9	202614	224709	239020	184425	217609	213602	192861	215265	231450	238343	221443	230428	180138	180570	203172	199154	229403	247029	195659	181178	220420	238452	262045	241054	220173	216900	241602	232122	292458	294403	205917	212895	214906	251908	233367	261469	222031	217930	203109	229342	307006	274754
[1110] succinic acid [10.509]	29915-38-6	3.46363e+06	3.66286e+06	4149170	4.12234e+06	4383248	3.94981e+06	3278530	3.5538e+06	4.03168e+06	3.73023e+06	3.95085e+06	4.08765e+06	4174722	4.38963e+06	4.53213e+06	4.40877e+06	5110741	4.82602e+06	3.62578e+06	4.26716e+06	4.12054e+06	4.20506e+06	4.49197e+06	4915061	2822207	2.8004e+06	2.91324e+06	3305751	3.14503e+06	3.6078e+06	3.54881e+06	3.57036e+06	3.95067e+06	4.04128e+06	4.39851e+06	4268435	4.08479e+06	4.8666e+06	4392104	4389347	4.53891e+06	4787431
[204] allantoin 3 [19.167]	97-59-6	90204.4	97013.4	153976	86094.9	129909	1	108193	110054	149786	1	136095	104128	1	1	1	1	1	1	1	1	1	1	1	1	1.42097e+06	1422627	1462263	1.6354e+06	1.40123e+06	1.5785e+06	1	96918.7	1	153613	1	1	1.58e+06	2.05764e+06	1.79492e+06	1312739	1.59219e+06	1.74573e+06
[835] dehydroascorbic acid??1 [16.863]	490-83-5	3639090	3.47557e+06	3.84514e+06	3882109	3.83234e+06	3.52852e+06	3.48951e+06	3.33792e+06	5.34361e+06	4195102	4235487	4555285	2.83379e+06	2.94193e+06	2853183	2.51101e+06	4215471	3766806	3096627	3575689	3.13858e+06	3.28864e+06	3464238	4.00988e+06	3331933	3.20042e+06	2.98271e+06	3.57945e+06	3.46975e+06	4.01855e+06	4566546	4.68895e+06	5.47655e+06	5530718	5.97799e+06	5153758	1.16526e+06	1.50474e+06	1.38792e+06	1.35204e+06	1.51247e+06	1373941
[3625615] maltotriitol [31.801]	32860-62-1	1	1	1	1	1	1	1	1	1	1	1	1	1	1	1	1	1	1	1	1	1	1	1	1	1	1	340980	1	1	472480	1	1	1	1	1	1	1	1	428299	1	428446	455640
[444972] fumaric acid [10.94]	17013-01-3	112459	130350	152623	157866	158719	146481	121840	142050	172273	156065	156514	156596	154209	172105	183181	161975	212916	184938	125278	148721	138204	133119	144206	146099	1	103675	102421	1	110696	129213	114540	111481	118183	126997	145069	133640	246762	286335	260420	261792	271600	291424
[439958] D-glucose-6-phosphate 1 [21.394]	56-73-5	489862	492647	628028	585628	664090	541195	586078	715679	848778	688670	671768	706090	457039	462407	448980	418099	556396	499623	430255	504846	461744	468237	468412	584452	855785	759364	816587	927004	845432	1008672	502126	455702	561356	539486	612473	595334	822848	983630	781362	847628	855644	862918
[1004] phosphoric acid [9.966]	7664-38-2	56992460	59918972	47313744	46140240	47856080	68352000	53576060	60585920	43835812	63710736	62380240	65436112	55128392	56993464	85473064	87556880	68886496	95401864	50481316	54832992	54245736	53893284	56972664	64028420	50979684	49140472	79359096	55982844	83406080	91393440	54819768	54240236	75641624	91030744	97124056	65925176	60055140	53227088	75748760	76401792	81361784	53394840
[236] L-asparagine 2 [14.984]	70-47-3	973792	277717	271622	98247.8	123538	238296	115806	1	1	1	92009.7	1	471553	424456	303060	184395	513843	332883	445959	495082	330739	271925	458032	479696	14632047	12210837	10713351	10852006	13357394	11773436	553021	322567	183466	149331	444064	295290	17494572	19512452	8760466	3171567	12001836	9137766
[6305] L-tryptophan 1 [20.284]	73-22-3	1	1	1	1	1	1	1	1	1	1	1	1	1	1	1	1	1	1	1	1	1	1	1	1	1.05407e+06	1.0676e+06	979309	946748	1.39673e+06	1.42479e+06	54134.7	50879.8	1	36547	39543.6	29732.7	5133328	5348023	4631784	3.45218e+06	5.31659e+06	4855013
[254] 2,3-dihydroxybiphenyl [16.889]	1133-63-7	32114284	31265804	1	1	34506020	32887960	26395642	28212042	28450940	27832656	27529296	27910926	54174420	1	31026894	27990970	1	29390726	1	1	1	1	1	26610288	1	28334914	1	1	1	1	30209542	1	30534600	31820328	32682188	32910902	1	32056296	26295576	29087882	29847976	31662884
[92824] D-malic acid [12.794]	617-48-1	52366464	54578628	60583336	57902116	60328068	57959764	43630256	47300672	57378428	50541272	51534584	51559236	81457880	88270360	87665040	82485080	80671400	72292632	54328488	63253032	59191228	61684684	64209960	69627536	84502824	88422096	88335544	97190832	77161616	84836472	50201768	48247716	53950036	52512976	59629748	56813416	85780464	98706176	91268624	85196680	85335464	86355400
[440080] kestose [29.266]	470-69-9	1	1	1	1	1	1	1	1	1	1	1	1	1	1	1	1	1	1	1	1	1	1	1	1	1	1	1	1	1	1	50178876	50575584	58900608	60209828	69742088	67952408	1	61841132	72939112	1	91812064	1
phosphoethanolamine [16.178]	1071-23-4	251474	251755	333514	279895	320813	289071	255874	288466	392581	286526	290048	288107	228658	240196	230703	223593	280197	252425	255139	275954	263151	259804	281624	313266	204453	205455	215586	224309	223831	248393	226689	215083	255365	265844	273945	286357	1.82834e+06	1.3168e+06	1.83976e+06	1.09592e+06	1.5918e+06	1.69197e+06
[892] myo-inositol [19.354]	87-89-8	9946908	9646010	11282308	10886607	11670004	10525599	6623809	7.16842e+06	8687345	7607176	8.0138e+06	8228283	9484997	9844864	9582440	9373894	11844113	10718998	10022940	11641467	10577605	10478945	11383532	12812453	9747480	9348351	9459344	10372224	10501223	11461650	11589783	11754585	13190406	13115995	14538457	14146324	4483805	5395773	4975562	4.57833e+06	4755721	4915070
[6029] uridine [22.422]	58-96-8	1	1	1	1	1	1	1	1	1	1	1	1	1	1	1	1	1	1	1	1	1	1	1	39352.1	1	1	1	78702.1	1	57454.9	1	1	1	1	1	1	1	1	1	1	126916	80269.1
[268779] N-methyl-DL-glutamic acid 3 [15.135]	6753-62-4	1	1	1	1	1	1	1	1	1	1	1	1	1	1	1	1	1	1	1	1	1	1	1	1	2.36802e+06	2179959	2.20455e+06	2.38323e+06	1	2.55263e+06	1	1	1	1	1	1	4.31535e+06	5643817	3504439	1	3.39189e+06	1
[64956] DL-3-aminoisobutyric acid 2 [12.457]	10569-71-9	1	1	1	1	1	1	1	1	1	1	1	1	1	1	1	1	1	1	1	1	1	1	1	1	1	1	1	1	1	1	1	1	1	1	1	1	197816	178730	112693	120509	165324	131816
[791] DL-isoleucine 1 [8.576]	443-79-8	242816	254955	301746	287068	317568	280936	63168.8	84356.6	89119	74957.6	89273.9	92491.4	244533	240644	220267	177851	314173	255403	119029	128899	104824	114059	123419	130677	1.76253e+06	1.63839e+06	1.70533e+06	1.96262e+06	1.78208e+06	2.18799e+06	150711	141524	141791	159389	206543	188018	5264839	1	3.15954e+06	2.63876e+06	2.8059e+06	3.0736e+06
[867] malonic acid 1 [8.919]	141-82-2	605559	582920	653178	592508	584758	610027	416004	425781	493611	429779	491864	477098	1.32606e+06	1.29257e+06	1232046	1112187	1.6082e+06	1316461	1.08562e+06	1.22678e+06	1.03628e+06	952582	1.17412e+06	1.24263e+06	1.39894e+06	1.30558e+06	1.30147e+06	1414106	1.41862e+06	1.56079e+06	933737	870399	1021575	923200	1.1211e+06	992031	1.33424e+06	1582848	1.36301e+06	1.28854e+06	1445762	1.43193e+06
[5951] L-serine 2 [11.174]	56-45-1	1	1	1	1	1	1	1	1	1	1	1	1	578685	1	1	391833	1	1	426262	307381	306970	1	309380	410056	5464001	5.6611e+06	6698408	7.42947e+06	6243657	5.6906e+06	1	1	1	1	1	1	11638946	10444422	10029755	10409425	10407183	11793083
[8222] eicosane [18.464]	112-95-8	124079	137824	132943	129066	135326	160489	121629	133345	130200	153666	141625	170006	125029	127284	138931	136782	148579	175724	133239	126103	133796	154999	171441	185751	124616	128021	128935	147883	161632	192983	131063	122819	148708	145958	195825	164410	127302	130301	132645	142077	171503	167822
[757] glycolic acid [7.049]	79-14-1	71855.7	152912	170041	139289	129687	115742	75108.4	90373.9	165384	152846	111884	117053	86649.5	102097	106610	111843	138588	110174	84183.6	113228	109302	120057	131553	137412	95392.4	94292.8	106488	106321	113614	125940	73129.8	88554.5	94872.1	107887	121866	110694	145485	177429	162435	165174	195708	185819
[6251] D-mannitol [17.81]	87-78-5	1	1	1	1	1	1	1	214641	1	201248	1	225936	1	129731	1	146943	178820	157516	163488	185642	173804	178227	1	226213	191629	189464	181903	192055	197520	212637	197033	179015	206992	192199	1	1	159409	198675	200481	193776	165128	183050
[439242] Raffinose [29.282]	17629-30-0	8099106	10094924	1	1	14098596	12136804	10909377	13240512	16854274	15134071	15603600	16672077	16206734	18634872	18359564	18544490	23837320	21780384	12359095	14912436	14112306	14663587	15775635	17647652	1	3.71662e+06	3.42119e+06	5.4576e+06	5491971	6.41635e+06	1	1	1	1	1	1	6.3713e+06	5.90204e+06	427496	6.35901e+06	6898163	7.20417e+06
[79101] glycylproline [18.316]	704-15-4	42755.6	1	1	1	1	42246.5	1	1	1	1	1	1	45173.6	35075.3	46124.2	46931.4	64599	1	43012.4	56494.6	42813	56975.9	46979.6	56664.8	74768.9	80829.1	71056	100110	83156.7	100205	40217.8	1	1	1	69743.8	1	218641	264668	239273	214817	233317	249746
[5281] stearic acid [20.675]	57-11-4	2.27626e+06	2.47914e+06	2578982	2225441	2.67316e+06	2253228	2.10948e+06	2.86452e+06	2.67375e+06	2.81248e+06	2.66648e+06	2823650	2.24953e+06	2.33918e+06	2.53276e+06	2.89037e+06	2.98428e+06	2.73185e+06	2.33016e+06	2246057	2.65453e+06	2870067	3.04689e+06	3038720	2.52545e+06	2.76062e+06	2767077	3214488	2931885	3.28638e+06	2583455	2595579	2.66959e+06	3.06688e+06	3119579	3.42904e+06	2811407	2741656	2.90056e+06	3047373	3.10274e+06	3667691
[738] L-glutamine 1 [13.431]	56-85-9	1	1	1	1	1	1	1	1	1	1	392019	1	1	1	1	1	1	1	1	1	1	1	1	1	1	1	3.20744e+06	2895692	1	1	1	1	1	1	1	1	8942993	9765394	14028325	19615202	13533873	18851162
[8871] 2-hydroxypyridine [6.519]	142-08-5	487376	516270	556770	595774	573357	579917	477068	497461	670458	562113	614472	666398	462207	528922	498410	527486	653742	579470	512652	657711	636832	622642	621034	738333	610112	600863	581642	651685	705426	675875	523906	615050	682682	752097	883634	687818	268231	329575	311000	305237	362173	325574
[614] L-proline 2 [10.341]	147-85-3	1	130049	149475	115668	115365	101634	71968.5	1	1	1	74611.7	1	1	1	1	1	1	1	1	1	1	1	1	1	10009526	11163217	10898792	12036243	12927525	13250561	1	1	1	1	1	1	40930548	63691428	54597992	1	59814500	56293292
[107689] L-(+) lactic acid [6.851]	79-33-4	114710	401288	131112	172803	153548	161846	129261	132183	206383	95062.2	150078	108247	128498	136702	147692	148613	171708	122212	138759	164110	104922	137791	181569	156666	161919	165074	178101	182806	146022	201563	159975	192293	169597	142125	134130	177330	144724	224342	140377	200838	214195	1
[33032] L-glutamic acid 3 (dehydrated) [13.232]	56-86-0	5.56664e+06	10528545	15295040	20279320	22652614	13017625	7090634	13208216	19535464	20609842	12254762	17758668	3.62093e+06	5763910	7627593	8470220	7.48191e+06	8.21556e+06	2.49977e+06	4152019	4832214	5889668	3.50824e+06	4827114	8.18295e+06	9966194	13352051	17779046	11460959	18929330	4.01171e+06	5115999	8808312	9227040	7.20772e+06	7.99824e+06	16348677	19317634	19468718	21668508	18343726	18490724
[158980] L-methionine sulfoxide 3 [17.038]	3226-65-1	1	1	1	1	1	1	1	1	1	1	1	1	1	1	1	1	1	1	1	1	1	1	1	1	1	1	36855.7	43359.4	1	60434.3	1	1	1	1	1	1	104085	143563	128217	65339	124007	128341
[3294434] digalacturonic acid 3 [25.567]	5894-59-7	679408	704583	814165	802046	912679	697962	408087	444299	582283	501313	513878	592195	823796	859382	891788	837344	1.07771e+06	945003	1.11354e+06	1.45025e+06	1.20794e+06	1.25679e+06	1.32935e+06	1.52211e+06	1.40576e+06	1.34249e+06	1.37104e+06	1.56314e+06	1539045	1.72874e+06	1.17836e+06	1.20914e+06	1.3926e+06	1.4602e+06	1.49304e+06	1.58743e+06	1491361	1809336	1.65706e+06	1.53177e+06	1.60144e+06	1.64434e+06
[12395] hexadecene [14.197]	629-73-2	1	1	1	1	1	1	1	1	1	1	1	1	1	1	1	1	1	1	1	1	1	1	1	1	1	1	1	1	1	1	1	1	1	1	1	1	76338.9	1	81651.6	85647.4	80950.8	1
[614] L-proline 1 [8.58]	147-85-3	128641	125857	164848	1	1	1	1	1	86941.4	85512.5	1	98698.2	87750.9	96388.2	63146.6	66608.8	103775	83693.5	53128.7	50261.5	1	1	1	101803	27433544	25148226	25100024	27333692	28016322	30729648	1	1	1	47820.3	1	1	24735904	26256558	25226942	24540628	24718710	26124552
cis-aconitic acid [15.783]	499-12-7	179479696	143050832	158638000	147483792	165517184	151913920	109786048	114716072	141119504	131441352	134466096	127867272	86012080	167730624	153961440	139149728	1	115406384	1	148159760	87638024	169929040	125772560	179160592	154538544	109470512	168104928	151173728	181892496	1	131243480	133716232	152465504	160268112	151099280	155103552	119458000	128741576	130694200	114329784	113710856	115366384
[6274] L-histidine 3 [17.658]	5934-29-2	1	1	1	1	1	1	1	1	1	1	1	1	1	1	1	1	1	1	1	1	1	1	1	1	1.01986e+06	890850	774220	823013	748341	731191	1	1	1	1	1	1	3.14364e+06	3.78303e+06	2411873	1.48399e+06	2.38596e+06	2.18972e+06
[736] gluconic acid lactone 3 [17.721]	90-80-2	1	1	1	1	1	1	1	1	1	1	1	1	1.28497e+06	1.34918e+06	1198422	1.31781e+06	1.65959e+06	1	1	1	1	1	1	2.04592e+06	1.08507e+06	1.08387e+06	1095172	1.18356e+06	1.22753e+06	1.35115e+06	1	1	1	1	1	1	1.07419e+06	1.32261e+06	1.17529e+06	1156470	1.19367e+06	846794
[2724552] tagatose 2 [17.212]	87-81-0	4.70188e+06	4543908	5.49539e+06	5086780	5.3164e+06	4.88159e+06	4459642	4.84129e+06	6.00088e+06	5446123	5449938	5453213	17182816	17423520	18137808	16931572	21396156	19721942	3658104	4019455	3.93971e+06	1	4.02799e+06	4.84046e+06	11088278	10763943	11151769	12299913	11850713	13542463	5839900	6080521	7025289	6745141	7.59639e+06	7126235	9432156	10567999	10475257	9653402	10125241	10130424
[5962] L-lysine 2 [17.643]	56-87-1	744077	664304	933092	346196	421337	461789	179326	1	1	1	206716	1	656733	758166	787421	802672	980274	880127	484417	699785	676061	712968	668455	814516	2.45463e+06	2.34699e+06	2.44183e+06	2.86887e+06	2.63129e+06	3.28534e+06	556110	555740	418935	596277	765341	688516	1885054	2.05631e+06	1.86334e+06	1.0199e+06	1.922e+06	1.93444e+06
[6131] cytindine-5'-monophosphate 1 [18.663]	63-37-6	1	33839.3	37427	47606.9	70858.9	52848.8	35611	33470.9	58947.4	49588.4	52204.6	65678.4	31696.8	33954.5	29514.8	38053.4	64579.9	55143	1	41104.7	28937.8	39570.7	54176	46014.6	1	1	30060.7	35907.2	55783.8	49898.2	36166.6	36092.5	49621.7	45684.7	56563.8	57582.1	1	1	49944.9	47634.5	41104.4	49028.3
[5950] L-alanine 1 [7.4748]	56-41-7	1.30927e+06	1.33282e+06	1824395	1468360	1.60755e+06	1.4131e+06	2.05859e+06	2274607	3.07666e+06	2460794	2.81393e+06	2.22411e+06	1.44389e+06	1.61744e+06	1.31703e+06	1.60631e+06	1.69256e+06	1.64245e+06	1.92249e+06	2.56118e+06	2.45246e+06	2.35709e+06	2.54899e+06	2275974	1.38797e+06	1.46518e+06	1.49627e+06	1.68565e+06	1.73459e+06	1.77877e+06	1500731	1.55081e+06	1.66929e+06	1.22052e+06	1.6149e+06	1.58818e+06	2.61958e+06	3127218	2.65618e+06	2.14319e+06	2650002	2.83207e+06
[643798] citraconic acid 1 [11.003]	498-23-7	73553.5	118595	220189	294798	356981	416032	45280.1	79531.4	132313	154170	240595	306417	100405	1	280916	365456	1	528656	179026	293118	345519	1	524877	633637	147311	178802	224616	289210	448877	553867	110062	220389	287530	369541	462972	509349	114946	159783	166887	173472	204646	265594
[439958] D-glucose-6-phosphate 2 [21.558]	56-73-5	43499.1	47042.4	56359.6	47687.4	55012.8	49929.1	52995.6	64262.3	73687.8	56206.4	56274.5	55140.6	39459.8	39965.1	43129.1	34133.8	49600.5	44219.3	39241.5	40530.9	37861.3	37904.6	38954.7	47121.7	69573.4	66697.6	67668.5	76129	76900.7	85501.8	40980.5	38066.2	49608.7	52474.9	54555.6	52464.1	70166.7	84424.8	1	68971.4	69029.6	74805.2
[84571] lactose 2 [24.534]	63-42-3	1	1.46241e+06	1	1	1.91879e+06	1	1	1	398595	358027	398431	394174	1	1	1	1.76621e+06	1	1	1.71495e+06	2214726	1	2.076e+06	1	2.58536e+06	1	1	7.407e+06	1	1	1	1	6092399	1	1	1	8112469	242243	348244	365509	5.36938e+06	328871	329772
[33032] L-glutamic acid 1 [13.338]	56-86-0	5754409	9630096	10864603	12035088	9905008	16259573	8.06916e+06	10469696	11861379	10139090	12725572	14461650	3491329	4.6776e+06	6965918	7319774	10591927	9005449	8.14354e+06	8.34342e+06	10001085	12783141	14101243	10213157	7.07366e+06	9799712	10731803	11990710	16261990	18532148	7.28083e+06	11504991	8537386	10379111	9455796	11669927	1	1	1	1	5197213	1
[91476] lactitol [24.877]	96-82-2	1	1	1	1	1	1	1	1	1	1	318434	1	1	1.828e+06	1.85842e+06	1	2.37681e+06	1	1	1	1	1	1	1	6.9308e+06	6897045	704636	8.24537e+06	8203465	9162714	1	1	1	1	735210	1	4.86537e+06	6195859	5879602	1	5668209	5864158
[6288] L-threonine 1 [10.224]	72-19-5	3.21621e+06	3.10796e+06	3.69995e+06	3.52825e+06	3.80185e+06	3.43412e+06	2.33339e+06	2565830	3.12586e+06	2698335	2.87797e+06	2930115	2981710	3.20874e+06	3.13537e+06	3.00054e+06	3.86004e+06	3.55828e+06	2.34316e+06	2701365	2.51287e+06	2.52358e+06	2708484	3.08804e+06	6741145	6114980	6.47289e+06	7232973	6989625	8047534	2.26407e+06	2.27803e+06	2.57328e+06	2.48091e+06	2.82586e+06	2.63417e+06	8.31337e+06	5264373	8928210	8856429	6.04112e+06	9296191
[90008] psicose 1 [17.059]	551-68-8	7219856	7379187	8574621	7.75593e+06	8588607	8259998	6.63337e+06	6.74809e+06	8972024	7.58704e+06	7726946	7.73762e+06	1	26044256	26862162	25322008	32074770	29383246	5.73202e+06	6.32617e+06	5.49216e+06	6127501	6307596	6.75263e+06	17540682	16952380	18146334	20484482	18671198	22296642	8929551	9320508	10593332	10450230	11649876	10429801	16005425	18199540	17758866	17902910	17687548	18194492
[3037582] mucic acid [18.907]	526-99-8	1	361498	492294	402404	1	1	1	1	494174	390220	395927	1	1	511809	1	524501	621328	564501	1	1	1	23800.1	573619	1	569640	1	17638.3	643352	22563.8	667939	539689	24979.4	662098	632937	30154.4	688285	1	1	1	1	657720	609319
[1176] urea [9.599]	57-13-6	99167.7	1	1	1	1	1	1	1	1	1	1	1	1	1	1	1	1	1	1	1	1	1	1	1	122374	100215	1	1	137836	122983	1	1	1	1	1	1	530217	543083	477218	476518	544594	514773
[736] gluconic acid lactone 1 [17.303]	90-80-2	1	1	1	1	1	176840	1	1	1	1	1	1	1	1	1	1	1	1	1	1	1	1	1	1	1	1	1	1	1	1	1	1	1	1	1	174083	1	1	1	1	182014	1
[439227] pipecolic acid 1 [9.868]	535-75-1	1	1.4798e+06	1.15588e+06	1.4931e+06	1.76457e+06	1.79951e+06	742265	1121812	1376000	1447748	1122833	1.50972e+06	1	1	1	1	1	1	1	1	1	676620	1	1	1	1	1	139583	1	177060	1	1	596418	1.1168e+06	1	582938	213924	658714	928965	1	227312	239303
[441035] talose 2 [17.584]	2595-98-4	1	1	1	1	2.82928e+06	2.92535e+06	2.21876e+06	2317502	3.05741e+06	1	2.64789e+06	1	1	8.20306e+06	8496086	7.91954e+06	9682691	9100195	1	1	1	1	1	2.96768e+06	6223312	6.00586e+06	6.50729e+06	6930636	7276341	7924364	1	1	1	1	1	1	4.03776e+06	4.67552e+06	1	1	4442026	4.08108e+06
[439240] D-lyxose 1 [14.762]	1114-34-7	64134.9	62214.8	68873.5	76492.1	76682.3	68249.2	78533.6	91768.4	100219	86513.8	101892	105877	77440.5	82613.9	80903.6	78798.1	93842.8	89927.1	74705	81109.6	76473.1	84848.1	82721.8	91600.9	407931	411725	408157	391942	448203	59851.3	68579.1	69545	82347.7	78575.3	83731.6	85522.9	43430.4	52197.6	42518.4	45431	46579.9	45387.4
[5960] aspartic acid 1 [12.002]	56-84-8	10472210	10832635	12604846	12057032	12959865	12025804	12269843	13397760	16275009	14368083	15283082	15423248	8.26373e+06	9042842	8854406	8438151	10908613	9768268	9410755	11441605	10611735	10518621	11155400	12993437	8312519	7831203	8.12722e+06	9230951	9081501	10222931	10333635	10300665	11789108	11604399	13277507	12507959	8057886	9680310	8787339	8092574	8981174	9178454
[6255] maltose 2 [24.915]	69-79-4	447297	373979	505456	471551	553332	441375	472644	433348	622414	557946	550317	559345	498015	499808	364971	421018	733653	616019	479784	407498	329814	507575	327485	534311	285583	240978	284902	371432	288359	341341	269622	472770	315845	334728	566236	468221	245763	290461	322877	229045	294135	302997
[738] L-glutamine 2 [14.083]	56-85-9	1	1	1	1	1	1	1	1	1	1	1	1	1	1	1	1	1	1	1	1	1	1	1	1	192768	81883.2	302049	288234	83457.9	198873	1	1	1	1	1	1	1.10303e+06	4514883	3.78635e+06	3.16066e+06	1.5507e+06	3.17013e+06
[206] D (+) galactose 2 [17.662]	59-23-4	1	1	1	214102	1	1	1	1	1	1	275179	1	1	1	1	1	1	1	1	1	1	1	1	1	1	1	1	1	1	1	1	1	1	1	1	1	1	1	1	1	492671	1
[750] glycine [10.456]	56-40-6	1	1	1	1	1	1	1	1	1	1	1	1	1	1	1	1	1	1	1	1	1	1	1	1	1.15432e+06	895296	855233	937878	896771	968647	1	1	1	1	1	1	2.4461e+06	2.89405e+06	2.56956e+06	2.46561e+06	2.74402e+06	2.57377e+06
[441032] D (+)altrose 1 [17.397]	1990-29-0	1	11840359	14206714	1	13885852	13542122	1	1	1	12278801	1	12884667	1	1	1	1	1	1	1	8887640	8580718	8654464	9157906	10394306	1	1	31384818	1	1	1	1	13030637	1	14598126	16273689	14837244	1	1	21993548	21216400	21847170	1
[439193] isomaltose 1 [25.625]	499-40-1	1	1	1	1	1	1	1	1	1	1	1	425187	1	1	1	1	1	1	1	1	1	1	1	1	1	804281	1	1	1	1	1	1	1	1	1	1	1	1061911	1.00455e+06	902494	1.04935e+06	1.09931e+06
[316542] N-ethylglycine 1 [6.458]	627-01-0	1	1	1	1	1	1	1	1	1	1	1	1	1	1	1	1	1	1	1	1	1	1	1	1	386066	359942	374034	439454	476574	487009	1	1	1	1	1	1	607003	749945	651843	571968	841536	675646
[700] ethanolamine [9.879]	141-43-5	20644.5	1	1	1	1	13343	22042.3	1	17450.4	1	18823.8	1	20400.8	1	11580	1	1	1	22609.1	19407.8	1	1	1	1	179444	155911	144018	147319	152924	176323	26615.3	23449.4	1	12754.1	1	1	843376	966334	966145	788140	799540	820580
[128869] galactonic acid 2 [18.504]	13382-27-9	1	1	1	1	1	1	342642	1	1	1	1	1	543026	1	575188	111270	1	611562	1	1	592308	208239	1	195936	155452	166882	167299	160264	166173	170492	1	583845	655186	1	708308	249127	49659.1	507597	53523.2	430275	51170.2	1
[94214] methyl-beta-D-galactopyranoside?? [16.935]	1824-94-8	834333	817641	1.25302e+06	2.55936e+06	1.05822e+06	2.46325e+06	640416	729978	898773	1339898	842043	1.01295e+06	739609	762324	781323	723012	947005	2.10975e+06	636203	750338	702010	669506	772545	451786	1.26108e+06	1.23265e+06	1.40044e+06	1599699	1.35115e+06	1.48972e+06	810426	1.79752e+06	981158	991396	1.08033e+06	1.09252e+06	2.38617e+06	2.79687e+06	2.53929e+06	2.30956e+06	2.33192e+06	2.46665e+06
[448388] D-allose 1 [17.278]	579-36-2	1.41308e+06	1.38369e+06	1.66137e+06	1.67964e+06	1.73938e+06	1.63494e+06	1.30591e+06	1380455	1.70589e+06	1.51672e+06	1.57515e+06	1.64215e+06	1.62411e+06	1.47945e+06	1.36273e+06	1280129	2077784	1.59139e+06	1.18272e+06	1.27847e+06	1.25796e+06	1.25223e+06	1.33438e+06	1.58728e+06	1.57094e+06	1.42825e+06	1519288	1.55882e+06	1.61871e+06	1.75262e+06	1.70847e+06	1.67759e+06	1.97133e+06	1.87084e+06	2.16615e+06	2.03471e+06	1.52747e+06	1.84978e+06	1.70925e+06	1.54166e+06	1.62952e+06	1770457
[445858] ferulic acid [19.312]	1135-24-6	1	32082.8	1	30604.3	1	1	24398.8	27596	33999	33750.9	31572	33357.7	1	1	1	21280.5	1	1	1	1	1	1	1	30490.7	1	1	1	1	1	1	1	1	1	22835.7	26225.8	1	1	1	1	1	57083	66430.6
[439193] isomaltose 2 [25.863]	499-40-1	1	1	1	1	1	1	604291	1	1	1	1	1	1	1	783594	693068	1	1	1	1	1	1	1	1	1	914308	1	1	1.03618e+06	1	884143	1	1	1	1	1	1	1.56031e+06	1.40984e+06	1.24768e+06	1.41277e+06	1.4801e+06
[33032] L-glutamic acid 2 [14.398]	56-86-0	22189236	9488796	10015393	320675	2.95982e+06	1.13055e+06	14489395	6.3544e+06	5092986	608338	9570368	1.16776e+06	23407036	20695440	15202348	12330012	18780310	15619751	13575789	15069504	9409104	4.69439e+06	8.35733e+06	15184332	42082168	35666232	32500760	32069786	32895332	29895812	12140009	4904384	7356956	3.87587e+06	11726433	7005075	19640570	22567934	17206124	14828413	17316742	18443122
[11850] galactitol [17.986]	608-66-2	712133	641363	824271	756279	838957	721320	709030	737220	914593	829778	792673	810766	498405	512874	509848	514901	638135	621735	573996	638271	577572	641763	585687	723734	695276	678481	648822	719733	737047	887418	806285	855020	1.01236e+06	950823	1098017	947096	991459	1.21717e+06	1.16607e+06	997448	1.09873e+06	1.04765e+06
[439183] 3-phosphoglycerate [16.495]	820-11-1	187592	212138	242211	225880	259210	197068	369118	533735	694489	572508	566202	544359	1.36384e+06	1.54963e+06	1.57866e+06	1.44232e+06	1.89955e+06	1.57679e+06	654958	805561	698817	714944	767484	868815	431983	402959	434743	466367	456265	522823	510131	526362	625352	615929	713206	695756	363380	336024	375479	286360	286513	316685
[439194] glyceric acid [10.735]	473-81-4	1.41265e+06	1381802	1.64074e+06	1.59356e+06	1665603	1.53548e+06	2.24611e+06	2.40357e+06	3.02848e+06	2637482	2.78693e+06	2.82806e+06	5.84332e+06	6.11568e+06	5.89296e+06	5835695	7339823	6.72718e+06	1.65627e+06	1945781	1.78965e+06	1.80668e+06	1.88798e+06	2.21603e+06	1.48905e+06	1.4599e+06	1469664	1.62473e+06	1.60907e+06	1.79335e+06	1104999	1.13792e+06	1.23468e+06	1.27216e+06	1.42116e+06	1.3318e+06	1169689	1.37211e+06	1.20509e+06	1191484	1.22495e+06	1.25844e+06
[2724552] tagatose 1 [17.011]	87-81-0	1	1	1	1	1	1	1	1	1	1	1	1	1	1	1	1	1	1	1	1	1	1	1	1	1	1	1	1	1	1	1	1	1	1	1	1	1	1	61287.4	1	1	1
[6106] L-leucine 2 [9.945]	61-90-5	238116	1	1	1	1	1	1	1	1	1	1	1	1	1	237642	293070	1	1	1	1	1	1	1	1	1	1	1.75966e+06	1	1858563	1.97583e+06	1	1	273531	1	1	1	1	1	6765887	1	1	1
[64956] DL-3-aminoisobutyric acid 1 [9.066]	10569-71-9	1	1	1	1	1	1	294122	379300	460367	424797	357804	320255	1	1	219362	251455	1	222373	1	1	1	1	1	1	878714	1	1	1	1	1	1	1	1	1	1	1	1	1	3.24495e+06	1	1	1
[5988] Sucrose [23.988]	111-11-5	1	1	238947936	234309744	243098304	1	1	177307328	197378512	1	1	1	1	200307280	1	1	1	212200656	1	1	168637040	168485184	1	1	1	148301056	1	167399136	1	1	212373600	186414224	1	1	1	1	1	218436592	188137648	207518784	1	1
glutathione (oxidized) [20.011]	27025-41-8	1	1	62008.6	81706.2	117801	73309.4	1	35674.5	74928.3	62631.3	52411.6	54026	1	30138.1	41417.6	41229.1	51172.5	58757.1	1	1	37741.3	38688.5	1	43009.8	1	1	47138.9	1	54485.2	1	1	22137.3	1	54949.7	42202.3	49921.8	1	1	52336.1	109360	1	1
[1245] DL-4-hydroxy-3-methoxymandelic acid [17.152]	55-10-7	1	632119	741301	731941	809097	702232	1	489950	659483	562616	616387	1	717430	852042	817066	811040	1	933382	1	1	716032	1	1	901986	710665	1	797978	1	1	1	807801	798483	917641	1.03479e+06	1.11784e+06	1.0785e+06	1	1	837748	780387	1	1
[448388] D-allose 2 [17.521]	579-36-2	2.59308e+06	2.60514e+06	3109707	2.98841e+06	440427	397605	1	216670	311203	2.56064e+06	268004	2.63868e+06	7785578	1.06181e+06	760933	720052	1	858298	2.03287e+06	2366048	2.28233e+06	2.54809e+06	2291989	1.01023e+06	1	1	1	1	1	1	2.72641e+06	2631741	3.39826e+06	3.36209e+06	3499748	3.25649e+06	451291	1	4.19461e+06	4109737	1	494854
choline [8.019]	62-49-7	1	1	1	1	1	1	1	1	1	1	1	1	1	1	1	1	1	1	1	1	1	1	1	1	1	1	200149	256951	148526	295714	1	1	1	1	1	1	1	1	172636	1	1	1
[5460673] D-saccharic acid [18.614]	87-73-0	291403	288059	1	337853	366273	358186	222480	284328	1	270088	241578	255386	471012	1	496001	473413	620866	567536	463681	588400	567876	548915	1	693395	1	530192	588369	591116	574776	605538	499153	474419	541093	557475	615529	618673	567230	648236	599711	569140	1	287422
[446284] eicosapentaenoic acid [24.013]	10417-94-4	1	1	1	1	1	1	1	1	484706	438806	1	1	1	1	1	1	1	1	1	1	1	1	1	1	1	1	1	1	1	1	1	1	291997	440574	1	1	50923988	1	382644	1	1	47911152
[16217663] maltitol [25.37]	585-88-6	1	1	1	1	1	1	1	1	1.76523e+06	1	1.92925e+06	2.00448e+06	1	1	1	1	1	1	1	1	1	1	1	1	1	1	1	1	1	1	1	1	1	559764	1	1	1	590749	557862	576859	1	649274
[7427] D-(+) trehalose [24.752]	6138-23-4	1	1	1	1	1	1	1	1	1	1	1	1	1	1	1	1	1	1	1	1	1	1	1	1	1	1	1	1	1	1	1	1	1	1	1	1	1	1	7.20579e+06	1	1	1
[8066] 2-butyne-1,4-diol [9.446]	110-65-6	1.03396e+06	1	1088927	1.04952e+06	1.14085e+06	966785	909758	906767	986352	975798	1.04048e+06	1.09935e+06	982873	941330	962482	865306	940441	977121	1.08054e+06	1.21294e+06	1.07338e+06	1.13816e+06	1	1.37739e+06	747612	779533	774564	839900	811855	889025	1.13426e+06	1.08516e+06	1143630	1.10521e+06	1.22318e+06	1216881	380154	447304	412159	442071	1	420754
[6802] guanosine 2 [24.847]	118-00-3	1	1	1	1	1	1	1	1	57607.5	1	1	1	1	1	32029.9	1	1	1	1	42244.4	1	1	1	1	1	1	1	1	1	44383.2	1	1	1	1	1	1	49073.7	50552.1	1	64313.2	1	52010
[3034828] palatinitol 1? [25.922]	585-88-6	294521	1	1	1	363219	302312	1	1	1	753902	1	1	1	762899	1	1	1	1	1	894407	836666	881513	1	1.01433e+06	1.00227e+06	1	974323	1	1	1.23017e+06	1	1	1	1	1	1	1	1	1	1	1	1
[9750] citrulline 2 [16.691]	372-75-8	1	1	1	1	1	1	1	1	1	1	1	1	1	1	1	1	1	1	1	1	1	1	1	1	1	1	1	43044.3	1	33530.8	1	1	1	1	1	1	1	1	1	1	1	1
[6027] xylose 2 [14.791]	58-86-6	1	1	1	1	1	1	1	1	1	1	1	1	1	1	1	1	1	1	1	1	1	1	1	1	1	1	1	1	1	470331	1	1	1	1	1	1	1	1	1	1	1	1
[441032] D (+)altrose 2 [17.46]	1990-29-0	1	1	1	1	1	1	1	1	1	1	1	313558	1	1	1	1	1	1	1	1	1	1	1	1	1	1	1	1	1	452693	1	1	1	1	1	1	1	1	1	1	1	1
[440658] melibiose 1 [25.565]	66009-10-7	1	1	355316	1	1	1	344380	358789	505582	410513	445628	1	379562	1	1	1	351532	1	1	414885	405053	396552	570033	1	770323	1	786042	917708	964332	965467	1	1	1	1	1	1	1	1	1	1	1	1
[24749] D-glucose 1 [17.426]	59-23-4	1	1	1	1	1	1	1	1	1	1	1	1	36772040	38393116	39172720	36856040	45683208	42723572	1	1	1	1	1	1	31501066	29564262	1	33709464	34893004	37147948	1	1	1	1	1	1	20977418	1	1	1	1	1
[5570] trigonelline [13.039]	535-83-1	1	16904.4	20901.9	16587.3	1	1	1	10362.7	1	1	1	1	1	11121.1	21538	11206.8	22311.6	19609.6	1	27463	24657.7	21444.5	22184.3	23374.2	20330.6	18583	46785.8	28420.9	36577.9	52433	15728.8	18883.7	16370.2	29847	29883	23577.7	57630.1	65288.6	1	1	1	69899.3
[439665] threose 1 [12.251]	95-43-2	803331	822351	899262	1	994038	924394	1	1	1	722814	775128	793068	733863	766251	1	755977	846151	799880	955251	1	1.0133e+06	1.06524e+06	1.1385e+06	1.21589e+06	549141	509306	525921	599941	583653	640479	741687	698698	761523	790353	868633	868529	1	1	1	1	1	1
[80] 3-dehydroshikimic acid 2 [16.406]	2922-42-1	1	1	1	1	1	1	1	1	1	1	1	1	1	1	1	1	1	1	1	1	1	1	1	1	46269.9	1	1	55942.3	57406.4	58686	1	1	1	1	1	1	1	1	1	1	1	1
[65550] D-lyxose 2 [14.869]	1114-34-7	856695	801587	1	737731	1	1	1	144527	701863	1	682318	1	351468	682365	290004	277592	786511	334398	525278	642891	1	1	622936	583023	1	400711	844409	938459	1	1.00517e+06	454386	230774	1	537496	587953	448116	1	1	1	1	1	1
2-phosphoglyceric acid [16.115]	2553-59-5	1	1	31740.6	19074.6	1	16900.2	16893.7	21691	32647	26087.7	23187.7	28427	63600.6	76083.1	71405.9	55947.2	95621	76481.2	32965.8	46325.9	33443.4	43711.4	42042.3	50260.9	29816.8	26209	28175.4	1	28548.2	28648.6	25123.4	24743.2	31556.8	32464.7	47884.9	36474.1	1	1	1	1	1	1
[6137] L-methionine 2 [13.188]	63-68-3	1	1	1	1	1	1	1	1	1	1	1	1	1	1	1	1	1	1	1	1	1	1	1	1	215342	157549	241630	347960	162883	170160	1	1	1	1	1	1	719996	1	1	431634	1	1
[1005] phosphoenolpyruvic acid [14.176]	138-08-9	57032.3	75794.2	108826	76831.9	90709.8	66650.7	99400.7	95371	76084.3	91617.1	95812.9	92076.6	179231	212908	185242	174269	243325	165283	96332.8	131039	108303	108988	112490	120787	98297.4	98518.6	99957.1	108234	140348	128581	86090.5	81172	91642.9	99924.7	94412	92103.6	1	1	1	1	1	1
[444212] trans-aconitic acid [15.842]	585-84-2	6.62329e+06	5821993	7.76431e+06	7470255	7028172	1	1	1	1	1	1	1	8652323	8523937	7844673	8517741	10470272	8856414	9171535	9487310	8676431	8.28861e+06	9344809	10451413	7302146	1	1	7.72686e+06	1	8530188	7.82873e+06	8.05456e+06	7.84316e+06	7400499	9107970	8858841	1	1	1	1	1	1
[835] dehydroascorbic acid??2 [17.139]	490-83-5	912531	948102	1.03055e+06	1.00195e+06	1.16787e+06	944589	712036	423021	561213	781073	525236	801926	345832	385690	1	306471	502407	494739	1.12185e+06	1.13167e+06	605603	1.06769e+06	1.14351e+06	1422231	417774	426711	397820	432413	453473	494940	1182315	1.11511e+06	1.30591e+06	1303174	1.46853e+06	1455940	1	1	1	1	1	1
[780] homogentisic acid [16.726]	451-13-8	1	1	1	1	1	1	1	1	1	1	1	1	1	1	1	1	1	1	1	1	1	1	1	1	17895.7	19304.9	20902.5	24980	25419.3	1	1	1	1	1	1	1	1	1	1	29740.3	1	1
[268779] N-methylglutamic acid 4 [15.174]	6753-62-4	1	1	1	1	1	1	1	1	1	1	1	1	1	1	1	1	1	1	1	1	1	1	1	1	1	1	1	1	2.46107e+06	1	1	1	1	1	1	1	1	1	1	1.94945e+06	1	3.26134e+06
[440575] trans-3-hydroxy-L-proline?2 [12.603]	0-00-0	1	1	1	1	1	1	1	1	1	1	1	1	1	1	1	1	1	1	1	1	1	1	1	1	1	1	1	1	1	1	1	1	1	1	1	1	1	1	1	180635	1	1
[18950] D-mannose 1 [17.287]	87-78-5	1	1	1	1	1	1	1	1	1	1	1	1	1	1	1	1	1	1	1	1	1	1	1	1	1	1	1	1	1	1	1387833	1	1	1	1	1	1	1	1	377589	1	1
[5962] L-lysine 1 [17.01]	56-87-1	1	1	1	1	1	1	1	1	1	1	1	1	1	1	1	1	1	1	1	1	1	1	1	1	1	1	1	1	1	1	1	1	1	1	1	1	1	1	1	1.16826e+06	1	1
[18302] butantriol [11.174]	3068-00-6	1	1	1	1	1	1	1	1	1	1	1	1	1	1	1	1	1	1	1	1	1	1	1	1	1	1	1	1	1	1	1	1	1	1	1	1	1	1	1	1	1	227645
[441035] talose 1 [17.4]	2595-98-4	12247711	1	1	13601324	1	1	10815882	11119124	14470402	1	12805914	1	1	1	1	1	1	1	8226150	1	1	1	1	1	1	1	1	1	1	1	12614018	1	15401419	1	1	1	1	23944434	1	1	1	22052384
[3908719] 2,3,4'-Trihydroxy-4-Methoxybenzophenone 3 [23.334]	0-00-0	1	1	1	1	1	1	1	1	1	1	1	1	1	1	1	1	1	1	1	1	1	1	1	1	1	1	6154.91	1	1	1	1	1	1	1	1	1	1	1	1	1	1	1
[51] alpha ketoglutaric acid [13.859]	328-50-7	1.03989e+06	924216	1.00594e+06	1	1	997753	1.55062e+06	1784964	2.6599e+06	2.25537e+06	2.05417e+06	2.12e+06	1.89067e+06	2.10285e+06	1.73917e+06	1.98235e+06	2.61379e+06	2.45086e+06	1.30294e+06	1.40928e+06	1.26801e+06	1.28117e+06	1.21469e+06	1.62229e+06	805768	648275	911395	1	796426	1	903018	915306	1.17166e+06	1.19475e+06	1.31306e+06	1.05479e+06	1	1	1	1	1	1
[236] L-asparagine 1 [14.496]	70-47-3	1	1	1	1	1	1	1	1	1	1	1	1	1	1	1	1	1	1	1	1	1	1	1	1	1	1	76631.6	1	1	1	1	1	1	1	1	1	1	1	1	1	1	1
[6537496] chlorogenic acid 2 [27.18]	327-97-9	1	1	1	1	1	1	1	1	1	1	1	1	1	1	27172.8	1	27110	26973.1	130995	173028	159354	148371	167794	190558	1	30393.2	1	39584.6	36852.5	1	293847	320268	377539	381083	394600	391482	1	1	1	1	1	1
[192826] maltotriose 1 [29.274]	1109-28-0	1	1	1	1	1	1	1	1	1	1	1	1	1	1	1	1	1	1	1	1	1	1	1	1	1	1	1	404446	1	1	1	1	1	1	1	1	1	520443	1	1	1	1
[6030] uridine 5'-monophosphate 1 [25.423]	3387-36-8	1	1	1	1	1	1	1	1	1	1	1	1	1	1	1	1	1	1	1	1	1	1	1	1	1	1	1	46954.5	1	1	1	1	1	1	1	1	1	1	1	1	1	1
[10712] cellobiose 2 [24.7]	528-50-7	1	99220.7	1	1	597554	1	1	1	1.14699e+06	1	476187	1	1	1	1	1	1	1	1	1	1	1	1	1	1	1	1	1	1	1	1	88894.5	1	1	619667	530391	1	1	1	1	1	1
[1060] pyruvic acid [6.714]	127-17-3	1	1	1	1	1	1	100671	73256.8	130108	95018.1	92139.1	82474.1	122703	107229	94995.7	75276.6	263753	210966	111871	68582.7	55129.2	54915.4	41428.9	67164.3	1	1	1	1	1	1	39333.5	33303.5	48281.9	1	67117.2	57851.2	1	1	1	1	1	1
[80] 3-dehydroshikimic acid 1 [16.302]	2922-42-1	179470	146136	202824	177383	225858	191368	183372	199632	229717	201804	247916	228192	248561	264710	260195	227065	355897	291422	1.02301e+06	1.29231e+06	1.1919e+06	1.19467e+06	1.27327e+06	771339	1	1	1	1	1	1	211504	209650	219935	461535	251798	270576	1	1	1	1	1	1
[7971] 3-hydroxypyridine [8.047]	109-00-2	1	1	22528.7	19332.9	1	22588.3	1	16862.9	20825.2	20369	19872.2	23483.9	1	1	24522.5	21770.9	25472	1	16615.2	24154.6	23663.7	27505.5	25953.6	37503.2	1	1	1	1	1	1	19777	26700.8	29070.7	29203.8	29808.9	35287.7	1	1	1	1	1	1
[5785] L-ascorbic acid [17.939]	50-81-7	1	1	1	1	1	1	1	202871	250920	1	290813	1	1	1	1	1	1	1	1	1	1	1	1	1	1	1	1	1	1	1	294626	146680	1	1	140973	1	1	1	1	1	1	1
[5950] L-alanine 2 [11.182]	56-41-7	1.13183e+06	1.40368e+06	1.6722e+06	2.07835e+06	2.2314e+06	1.39308e+06	1.642e+06	2.1455e+06	2.60362e+06	3124246	2.38866e+06	2.78399e+06	567429	930726	1.05118e+06	1.23745e+06	1.22501e+06	1.27605e+06	402953	650901	747395	957003	631309	894786	1	1	1	1	1	1	584730	786436	977899	1.08286e+06	1.0729e+06	991393	1	1	1	1	1	1
betaine [8.019]	107-43-7	1	1	2.03089e+06	2.42795e+06	1	1	1	1	1	1	1.17485e+06	1	1.06171e+06	1.17169e+06	1	1	1.39111e+06	1.71294e+06	1364224	1	1	1	1	1	1	1	1	1	1	1	978979	1.43814e+06	1.95981e+06	1	1.5166e+06	1.93024e+06	1	1	1	1	1	1
[16219560] lactobionic acid 1 [24.583]	96-82-2	196831	1	1.78247e+06	1.72914e+06	1	1.69253e+06	1	981369	1	1	1.04753e+06	1	1.63577e+06	1	1	1	531264	1	1	1	2.00966e+06	1	2.17198e+06	1	1	1	1	1	1	1	1	1	1	7.01816e+06	1	1	1	1	1	1	1	1
[487] methylmalonic acid [9.088]	516-05-2	697472	698422	746080	759413	843129	752539	719988	766800	950429	872528	955263	997731	738375	755641	762731	753457	929673	882493	678030	843647	747056	809148	841688	973743	1	1	1	1	1	1	711591	715389	786428	781095	890454	862933	1	1	1	1	1	1
[189] acetyl-L-serine 1 [10.009]	5147-00-2	1	1	24769	1	1	21157.3	54005.7	60271.8	76294.9	52070.2	72670.3	69524.4	1	1	1	1	1	1	26582.4	37042.9	34343.8	31346	34466.7	45259.1	1	1	1	1	1	1	20156.6	25630.2	1	30099.7	43883.9	28071.1	1	1	1	1	1	1
[10442] 1,3-propanediol [6.777]	504-63-2	39314.4	38759.5	37387	45408.9	50178.8	33976.4	45813.7	48685.4	47249.7	41540.3	48061.3	42896.4	44754.4	53182.1	43996.9	45061.8	39647.7	54018.1	47996.8	52289.3	40698.7	44282.8	40743.6	61779.6	1	1	1	1	1	1	47003.8	60707.4	62043.6	43338.6	59498.1	49466.2	1	1	1	1	1	1
[17106] L-(-)-fucose 1 [15.614]	2438-80-4	295159	1	304031	308821	426161	376724	248550	348033	1	347576	318525	442569	444610	369714	439281	466134	521894	569011	399438	411024	1	1	429506	484135	1	1	1	1	1	1	1	1	344148	1	1	1	1	1	1	1	1	1
[938] nicotinic acid [10.27]	59-67-6	1	50855.8	45243.6	43101.5	46761	1	37891.7	1	44283.3	1	38338.4	47052.1	1	1	1	1	133599	120315	1	139096	111356	57610.6	63341	60261.4	1	1	1	1	1	1	1	59268.8	115995	1	74247.2	79921.3	1	1	1	1	1	1
[656894] isopropyl beta-D-1-thiogalactopyranoside? [19.097]	367-93-1	1	641870	1	731717	1	1	673058	1	893837	783916	824743	1	1	635457	1	1	793271	1	1	1	1	1	1	778421	1	1	1	1	1	1	1	570193	661363	1	1	706404	1	1	1	1	1	1
[6255] maltose 1 [24.702]	69-79-4	1	1	95388.9	102838	129656	96796.3	120501	156835	213111	144512	170211	159168	123678	136405	156437	135788	175989	164741	74535.8	1	88626.7	103176	101813	103152	1	1	1	1	1	1	70694.7	1	103420	88721.7	85466.3	1	1	1	1	1	1	1
[71] gluconic acid 1 [17.693]	526-95-4	2.38639e+06	2.14368e+06	2.66227e+06	1	2368451	1	2.1739e+06	1.96611e+06	2556406	2.48936e+06	2.39751e+06	2.39614e+06	1	1	1	1	1	1536571	1.61276e+06	1.78636e+06	1.6443e+06	1.66882e+06	1.76816e+06	1	1	1	1	1	1	1	1	1	2.13985e+06	2028352	2.49233e+06	2202127	1	1	1	1	1	1
ribulose 5-phosphate 1 [19.336]	4151-19-3	1	1	128016	94284.2	34086.8	1	35927	41803.9	43634.8	48421.7	36951.3	37665.4	30255.1	35773.8	34172.4	32036.6	43601.5	39856.5	1	1	1	1	1	1	28333.5	1	1	1	1	1	1	1	1	1	1	1	1	1	1	1	1	1
[8897] iminodiacetic acid?2 [13.285]	142-73-4	1	1	1	1	1	1	1	1	1	1	1	1	1	1	1	271099	1	1	1	1	1	1	1	279651	1	1	1	1	1	1	1	1	1	1	1	1	1	1	1	1	1	1
[11636] heptacosane [24.373]	593-49-7	1	1	1	1	1	1	1	1	1	1	1	1	1	1	1	189352	1	1	164338	1	1	1	1	1	1	1	1	1	1	1	148194	187326	1	1	170826	268096	1	1	1	1	1	1
betaine aldehyde [8.013]	7418-61-3	1.1981e+06	1.63383e+06	1	1	2.77833e+06	2554342	1.39736e+06	1287140	2.04103e+06	1.86353e+06	1	1763511	1	1	2.02892e+06	2.53696e+06	1	1	1	1.76598e+06	2.12531e+06	2676771	2071224	2.47587e+06	1	1	1	1	1	1	1	1	1	2.44804e+06	1	1	1	1	1	1	1	1
[66308] arabinose [14.897]	10323-20-3	1	1	1	1	1	1	1	1	1	1	1	1	1	1	598406	1	1	1	1	1	1	1	1	1	462318	1	1	1	459500	1	1	1	1	1	1	1	1	1	1	1	1	1
[753] glycerol [9.941]	56-81-5	1	1	1	1	1	1	1	1	1	1	1	1	1	1	1	1	1	1	1	1	1	1	1	1	1	1	1	1	1	1	1	1	1	1	1	1	3.76332e+06	1	1	1	1	1
[69505] Antiarol [14.156]	642-71-7	1	1	1	1	1	1	578999	1	1	1	1	1	805348	1	1	1	1	1	1	1	1	1	1	1	1	1	1	1	1	1	1	1	1	1	1	1	1	1	1	1	1	1
[899] N-acetyl-D-mannosamine 1 [19.177]	7772-94-3	1	1	1	1	1	1	300456	1	1	1	1	1	1	1	1	1	1	1	1	1	1	1	1	1	1	1	1	1	1	1	1	1	1	1	1	1	1	1	1	1	1	1
[641605] trans fertaric acid [25.466]	0-00-0	1	1	1	1	1	1	550820	1	1	1	1	1	1	1	1	1	1	1	1	1	1	1	1	1	1	1	1	1	1	1	1	1	1	1	1	1	1	1	1	1	1	1
[439665] threose 2 [12.371]	95-43-2	1	1	1	938667	1	1	601358	681796	774644	1	1	1	1	1	777988	1	1	1	1	1.06107e+06	1	1	1	1	1	1	1	1	1	1	1	1	1	1	1	1	1	1	1	1	1	1
[135] 4-hydroxybenzoic acid [14.505]	114-63-6	1	1	1	1	1	1	23724.6	1	1	1	1	1	1	1	1	1	1	1	1	1	1	1	1	1	1	1	1	1	1	1	1	1	1	1	1	1	1	1	1	1	1	1
[24154] galactosamine 2 [17.386]	1772-03-8	1	1	1	1	1	1	193012	1	1	1	1	1	1	1	1	1	1	1	1	1	1	1	1	1	1	1	1	1	1	1	1	1	1	1	1	1	1	1	1	1	1	1
[1045] putrescine [15.709]	110-60-1	1	1	1	1	1	1	1	1	1	1	1	1	1	1	66815.8	1	1	79829.3	1	1	1	1	1	1	1	1	1	1	1	1	1	1	1	1	1	89180.6	1	1	1	1	1	1
[16219560] lactobionic acid 2 [24.893]	96-82-2	1	1	1	1	1	1	1	1	1	1	1	1	1	1	1	1	1	1	1	1	1	1	1	1	1	1	1	1	1	1	6.0064e+06	1	7455081	1	8308204	1	1	1	1	1	1	1
[84571] lactose 1 [24.386]	63-42-3	82399.7	1	115434	1	1	1	1	1	1	1	1	1	1	1	1	1	1	86103.8	1	1	1	1	1	1	1	1	1	1	1	1	1	1	1	1	150272	1	1	1	1	1	1	1
[444305] tartaric acid [14.588]	133-37-9	1	1	1	1	1	1	1	1	1	1	1	1	1	1	1	1	1	1	1	1	1	652331	1	1	1	1	1	1	1	1	1	1	1	1	1	1	1	1	1	1	1	1
[90008] psicose 2 [17.187]	551-68-8	1	1	1	1	1	1	1	1	1	1	1	1	26452758	1	1	1	1	1	1	1	1	3.70375e+06	1	1	1	1	1	1	1	1	1	1	1	1	1	1	1	1	1	1	1	1
[811] itaconic acid [10.839]	97-65-4	1	1	1	1	1	1	1	1	1	1	1	1	1	229280	1	1	487582	1	1	1	1	425688	1	1	1	1	1	1	1	1	1	1	1	1	1	1	1	1	1	1	1	1
[736] gluconic acid lactone 2 [17.433]	90-80-2	1	1	1	1	1	1	1	1	1	1	1	1	1	1	1	1	1	1	1	1	1	533199	1	1	1	1	1	1	1	1	1	1	1	1	1	1	1	1	1	1	1	1
[439782] glucuronolactone 3 [17.706]	32449-92-6	1	1	1	1	1	1	1	1	1	1	1	1	1	1	1	1	1	1	1	1	1	1	1	1	1	1	1	1	1	1	1.90478e+06	1	1	1	1	1	1	1	1	1	1	1
[6027] xylose 1 [14.7]	58-86-6	1	1	998747	1	1	1	1	1	1	1	1	1	1	1	1	1	1	1	1	1	1	1	1	1	1	1	1	1	1	1	1	1	1	1	1	1	1	1	1	1	1	1
[10712] cellobiose 1 [24.444]	528-50-7	1	1	1	346399	1	1	1	309029	1	1	1	279996	407351	1	1	1	1	1	248093	1	1	1	1	1	1	1	1	1	1	1	1	1	1	1	1	1	1	1	1	1	1	1
[243] benzoic acid [9.594]	65-85-0	1	1	1	95031.7	1	1	1	1	1	1	1	1	1	1	1	1	1	1	1	1	1	1	1	1	1	1	1	1	1	1	1	1	1	1	1	1	1	1	1	1	1	1
[439746] 6-deoxy-D-glucose 2 [15.751]	7658-08-4	1	1	1	1	1	2.14464e+06	1	1	1	1	1	1	1	1	1	1	1	1	1	1	1	1	1	1	1	1	1	1	1	1	1	1	1	1	1	1	1	1	1	1	1	1
[3294434] digalacturonic acid 2 [24.912]	5894-59-7	1	1	1	1	1	1	1	1	1	1	1	1	687336	1	1	1	1	1	1	1	1	1	1	1	1	1	1	1	1	1	1	1	1	1	1	1	1	1	1	1	1	1
[11333] lactulose 1 [23.867]	4618-18-2	176347840	1	1	1	1	1	1	1	1	1	1	1	1	1	1	1	1	1	1	1	1	1	1	1	1	1	1	1	1	1	1	1	1	1	1	1	1	1	1	1	1	1
[6021] inosine [23.396]	58-63-9	42764.8	1	1	1	1	1	1	1	1	1	1	1	1	1	1	1	1	1	1	1	1	1	1	1	1	1	1	1	1	1	1	1	1	1	1	1	1	1	1	1	1	1
[3294434] digalacturonic acid 1 [24.822]	5894-59-7	504989	1	1	1	1	1	1	1	1	1	1	1	1	1	1	1	1	1	1	1	1	1	1	1	1	1	1	1	1	1	1	1	1	1	1	1	1	1	1	1	1	1
S3 Table. Various compounds and their relative contents detected by GC-MS under drought stress treatment over time
