# Supplementary material for: Metabolic profiles in drought-tolerant wheat with enhanced abscisic acid sensitivity
Source: PLoS One. 2024 Jul 22;19(7):e0307393. doi: 10.1371/journal.pone.0307393 (PMC11262632; doi:10.1371/journal.pone.0307393)
Supplement: S4 Table — Metabolites accumulating after drought stress (DC2, 4, and 6, respectively) were compared with those under well-watered conditions (WW). Paired t-tests were performed with P ≤ 0.05, fold change ≥ 1.25, and false discovery rate by Benjamini & Hochberg method. (XLSX) [file pone.0307393.s011.xlsx]

## Sheet: Increased by Drough Stress
	Names	total	ID, compound, Retention time			Names	total	ID, compound, Retention time
	DCd2/WWd2&DCd4/WWd4&DCd6/WWd6	8	[6305] L-tryptophan 2 [20.466]			DCd2/WWd2	8	[439183] 3-phosphoglycerate [16.495]
			[6106] L-leucine 1 [8.298]					[444212] trans-aconitic acid [15.842]
			[6287] L-valine 1 [7.296]					[439194] glyceric acid [10.735]
			[754] glycerol 1-phosphate [16.056]					[3294434] digalacturonic acid 3 [25.567]
			[6288] L-threonine 1 [10.224]					[6057] L-tyrosine 2 [17.856]
			[736] gluconic acid lactone 3 [17.721]					[2724552] tagatose 2 [17.212]
			[867] malonic acid 1 [8.919]					[439451] galactinol 2 [26.479]
			[92824] D-malic acid [12.794]					[892] myo-inositol [19.354]
	DCd2/WWd2&DCd4/WWd4	2	[791] DL-isoleucine 1 [8.576]			DCd4/WWd4	12	[6137] L-methionine 2 [13.188]
			[24749] D-glucose 1 [17.426]					[441035] talose 2 [17.584]
	DCd2/WWd2&DCd6/WWd6	3	[1110] succinic acid [10.509]					[439958] D-glucose-6-phosphate 2 [21.558]
			[311] citric acid [16.615]					[780] homogentisic acid [16.726]
			[79101] glycylproline [18.316]					[5962] L-lysine 2 [17.643]
	DCd4/WWd4&DCd6/WWd6	24	[700] ethanolamine [9.879]					[90008] psicose 1 [17.059]
			[614] L-proline 2 [10.341]					[11850] galactitol [17.986]
			[236] L-asparagine 2 [14.984]					glycerol 3-phosphate [15.915]
			[738] L-glutamine 2 [14.083]					[448388] D-allose 1 [17.278]
			[6288] L-threonine 2 [11.464]					[439240] D-lyxose 1 [14.762]
			[33032] L-glutamic acid 3 (dehydrated) [13.232]					[8217] 1-octadecene [16.36]
			[5951] L-serine 1 [9.706]					[268779] N-methyl-DL-glutamic acid 3 [15.135]
			[316542] N-ethylglycine 1 [6.458]			DCd6/WWd6	20	[993] ribose [15.113]
			[750] glycine [10.456]					[738] L-glutamine 1 [13.431]
			[791] DL-isoleucine 2 [10.225]					[119] gamma-aminobutyric acid (GABA) [13.326]
			[614] L-proline 1 [8.58]					[439242] Raffinose [29.282]
			[6305] L-tryptophan 1 [20.284]					sedoheptulose 7-phosphate [23.182]
			[994] phenylalanine 1 [13.545]					[6057] L-tyrosine 1 [17.345]
			[994] phenylalanine 2 [14.507]					[224] adenosine-5-monophosphate 2 [26.871]
			[5960] aspartic acid 2 [13.207]					[1176] urea [9.599]
			[239] Beta- alanine 1 [12.044]					[64956] DL-3-aminoisobutyric acid 2 [12.457]
			[439958] D-glucose-6-phosphate 1 [21.394]					[757] glycolic acid [7.049]
			[827] ribitol [15.66]					[428] 1,3-diaminopropane 1 [14.708]
			[204] allantoin 3 [19.167]					[158980] L-methionine sulfoxide 3 [17.038]
			[91476] lactitol [24.877]					fructose 1-phosphate [21.179]
			[33032] L-glutamic acid 2 [14.398]					phosphoethanolamine [16.178]
			[738] L-glutamine 3 [16.092]					2-hydroxyglutaric acid [13.803]
			[6274] L-histidine 3 [17.658]					[604] gluconic acid 2 [18.297]
			[94214] methyl-beta-D-galactopyranoside [16.935]					[6137] L-methionine 1 [11.835]
								[5950] L-alanine 1 [7.4748]
								[439193] isomaltose 1 [25.625]
								[5951] L-serine 2 [11.174]
S4 Table. Metabolites increased and decreased by drought stress

## Sheet: Decreased by Drought Stress
Names	total	ID, compound, Retention time
DCd2/WWd2&DCd4/WWd4&DCd6/WWd6	2	[6508] quinic acid [17.076]
		[5960] aspartic acid [12.002]
DCd2/WWd2&DCd4/WWd4	2	[71] gluconic acid 1 [17.693]
		[5950] L-alanine 1 [7.4748]
DCd4/WWd4&DCd6/WWd6	10	[439183] 3-phosphoglycerate [16.495]
		[10442] 1,3-propanediol [6.777]
		[487] methylmalonic acid [9.088]
		ribulose 5-phosphate 2 [19.479]
		[1060] pyruvic acid [6.714]
		[439451] galactinol 2 [26.479]
		[80] 3-dehydroshikimic acid 1 [16.302]
		[7971] 3-hydroxypyridine [8.047]
		[8742] shikimic acid [16.433]
		[5950] L-alanine 2 [11.182]
DCd2/WWd2	7	fructose 1-phosphate [21.179]
		[439958] D-glucose-6-phosphate 1 [21.394]
		[439227] pipecolic acid 1 [9.868]
		[204] allantoin 3 [19.167]
		[33032] L-glutamic acid 3 (dehydrated) [13.232]
		[11850] galactitol [17.986]
		[445858] ferulic acid [19.312]
DCd4/WWd4	11	[5460407] threonic acid [13.652]
		betaine aldehyde [8.013]
		phosphoethanolamine [16.178]
		[439240] D-lyxose 2 [14.889]
		[6255] maltose 1 [24.702]
		sedoheptulose 7-phosphate [23.182]
		[1110] succinic acid [10.509]
		[6255] maltose 2 [24.915]
		[448388] D-allose 2 [17.521]
		[439194] glyceric acid [10.735]
		[938] nicotinic acid [10.27]
DCd6/WWd6	14	[1005] phosphoenolpyruvic acid [14.176]
		2-phosphoglyceric acid [16.115]
		[65550] D-lyxose 2 [14.869]
		[439665] threose 1 [12.251]
		[835] dehydroascorbic acid 1 [16.863]
		[6537496] chlorogenic acid 2 [27.18]
		[835] dehydroascorbic acid 2 [17.139]
		[444212] trans-aconitic acid [15.842]
		[51] alpha ketoglutaric acid [13.859]
		[439240] D-lyxose 1 [14.762]
		[892] myo-inositol [19.354]
		betaine [8.019]
		[33032] L-glutamic acid 1 [13.338]
		[8871] 2-hydroxypyridine [6.519]
S4 Table. Metabolites increased and decreased by drought stress
