# Supplementary material for: Metabolic profiles in drought-tolerant wheat with enhanced abscisic acid sensitivity
Source: PLoS One. 2024 Jul 22;19(7):e0307393. doi: 10.1371/journal.pone.0307393 (PMC11262632; doi:10.1371/journal.pone.0307393)
Supplement: S5 Table — Data from GC–MS experiments were processed by Unknowns Analysis (Agilent Technologies) to identify metabolite quantities. The number of repetitions was six. Compounds were detected using the “Fiehn” library as the database. "Detection" denotes the total number of metabolites detected, while "Constant" refers to the number of metabolites identified in common across different treatments. (XLSX) [file pone.0307393.s012.xlsx]

## Sheet: Detections and Constants
Name	Detection	Constant
control_Null_Rep1	354	123
control_Null_Rep2	386	121
control_Null_Rep3	381	117
control_Null_Rep4	379	123
control_Null_Rep5	374	114
control_Null_Rep6	384	114
control_8-5_Rep1	359	114
control_8-5_Rep2	396	113
control_8-5_Rep3	369	111
control_8-5_Rep4	393	120
control_8-5_Rep5	374	119
control_8-5_Rep6	383	115
control_17-2_Rep1	377	114
control_17-2_Rep2	409	116
control_17-2_Rep3	398	115
control_17-2_Rep4	388	113
control_17-2_Rep5	378	107
control_17-2_Rep6	398	118
ABA_Null_Rep1	355	116
ABA_Null_Rep2	378	118
ABA_Null_Rep3	374	115
ABA_Null_Rep4	369	118
ABA_Null_Rep5	372	115
ABA_Null_Rep6	369	113
ABA_8-5_Rep1	379	117
ABA_8-5_Rep2	393	117
ABA_8-5_Rep3	385	114
ABA_8-5_Rep4	395	115
ABA_8-5_Rep5	379	118
ABA_8-5_Rep6	381	115
ABA_17-2_Rep1	380	118
ABA_17-2_Rep2	391	124
ABA_17-2_Rep3	380	115
ABA_17-2_Rep4	367	117
ABA_17-2_Rep5	367	123
ABA_17-2_Rep6	358	112
DC_Null_Rep1	375	117
DC_Null_Rep2	396	121
DC_Null_Rep3	360	121
DC_Null_Rep4	373	118
DC_Null_Rep5	364	114
DC_Null_Rep6	391	121
DC_8-5_Rep1	378	122
DC_8-5_Rep2	382	120
DC_8-5_Rep3	394	112
DC_8-5_Rep4	382	112
DC_8-5_Rep5	380	115
DC_8-5_Rep6	379	117
DC_17-2_Rep1	391	120
DC_17-2_Rep2	386	119
DC_17-2_Rep3	380	119
DC_17-2_Rep4	362	112
DC_17-2_Rep5	360	115
DC_17-2_Rep6	384	115
S5 Table. The number of detections and constants and the names of the specific compounds that were identified for each sample in TaPYLox.

## Sheet: con_Null_Rep1
Retention time	(PubChem CID)Compound[Retention time]	Match factor	CAS#	Component area
6.19807	[8222] eicosane [18.464]	53.7525	112-95-8	197756
6.25585	[8222] eicosane [18.464]	54.2665	112-95-8	215471
6.54151	[8871] 2-hydroxypyridine [6.519]	96.9642	142-08-5	1.3934e+06
6.70088	[1060] pyruvic acid [6.714]	62.2242	127-17-3	51944
6.85627	[107689] L-(+) lactic acid [6.851]	93.8443	79-33-4	581159
7.08567	[757] glycolic acid [7.049]	75.0074	79-14-1	158399
7.16212	[8217] 1-octadecene [16.36]	54.6515	112-88-9	268320
7.2226	[8217] 1-octadecene [16.36]	59.2252	112-88-9	267758
7.30812	[6287] L-valine 1 [7.296]	95.7555	72-18-4	1.35993e+06
7.47382	[5950] L-alanine 1 [7.4748]	96.2413	56-41-7	3.34563e+06
7.87354	[971] oxalic acid [7.883]	84.4228	144-62-7	259794
8.01117	choline [8.019]	80.8115	62-49-7	183215
8.03716	[7971] 3-hydroxypyridine [8.047]	57.7717	109-00-2	80466.6
8.26952	[6106] L-leucine 1 [8.298]	79.764	61-90-5	716710
8.53191	[69505] Antiarol [14.156]	54.2	642-71-7	2.361e+06
8.58059	[791] DL-isoleucine 1 [8.576]	83.1377	443-79-8	548111
8.91174	[867] malonic acid 1 [8.919]	95.5116	141-82-2	2.23022e+06
9.08178	[6287] L-valine 2 [9.151]	75.8443	72-18-4	1.15431e+06
9.3834	[8066] 2-butyne-1,4-diol [9.446]	52.8712	110-65-6	2.97559e+06
9.49693	[8222] eicosane [18.464]	62.046	112-95-8	151905
9.59056	[243] benzoic acid [9.594]	79.176	65-85-0	176517
9.68529	[5951] L-serine 1 [9.706]	97.735	56-45-1	2.31661e+07
9.98529	[8222] eicosane [18.464]	62.6133	112-95-8	100159
10.1977	[99289] L-allothreonine 1 [10.212]	90.7895	28954-12-3	7.07361e+06
10.2594	[938] nicotinic acid [10.27]	85.7881	59-67-6	84515.1
10.3672	[750] glycine [10.456]	51.8642	56-40-6	243361
10.4652	[1110] succinic acid [10.509]	75.9582	29915-38-6	1.38791e+07
10.5821	[8217] 1-octadecene [16.36]	54.8549	112-88-9	349095
10.6675	[439194] glyceric acid [10.735]	77.4086	473-81-4	4.42182e+06
10.7235	[86073] 5,10,15,20-tetra(4-pyridyl)-21H,23H-porphine [10.768]	52.4572	16834-13-2	42616
10.9533	[444972] fumaric acid [10.94]	73.2929	17013-01-3	533617
11.0917	[5950] L-alanine 2 [11.182]	76.6271	56-41-7	2.84082e+06
11.2704	[487] methylmalonic acid [9.088]	56.271	516-05-2	3.93062e+06
11.4168	[6288] L-threonine 2 [11.464]	50.7506	72-19-5	102269
11.657	[785] benzoquinone [11.7]	59.1811	123-31-9	5317.2
12.4127	[8222] eicosane [18.464]	66.5958	112-95-8	143105
12.521	[8222] eicosane [18.464]	64.2528	112-95-8	191664
12.6099	[111064] ribonic acid-gamma-lactone 2 [15.154]	53.2606	5336-08-3	1.94026e+06
12.6457	[8222] eicosane [18.464]	64.2964	112-95-8	145482
12.7426	[92824] D-malic acid [12.794]	74.0971	617-48-1	5.43538e+07
12.8303	[12395] hexadecene [14.197]	53.0367	629-73-2	165799
12.9504	[439227] pipecolic acid 1 [9.868]	51.7185	535-75-1	3.78458e+06
13.0637	[31404] 2,6-ditert-butyl-4-methylphenol 1 [13.049]	79.7928	128-37-0	183455
13.1774	[33032] L-glutamic acid 3 (dehydrated) [13.232]	77.7792	56-86-0	1.5656e+07
13.3027	[8217] 1-octadecene [16.36]	53.0761	112-88-9	260595
13.3909	[11636] heptacosane [24.373]	53.6698	593-49-7	424692
13.42	[5460407] threonic acid [13.652]	68.4335	7306-96-9	606393
13.5178	[8217] 1-octadecene [16.36]	55.2051	112-88-9	287004
13.6155	[5460407] threonic acid [13.652]	74.9461	7306-96-9	9.36637e+06
13.812	[51] alpha ketoglutaric acid [13.859]	80.5538	328-50-7	1.75673e+06
14.0982	[1005] phosphoenolpyruvic acid [14.176]	62.6828	138-08-9	155059
14.6938	[1183] vanillin [14.707]	64.9002	121-33-5	42312.1
14.7395	[439240] D-lyxose 1 [14.762]	86.3149	1114-34-7	479935
14.8197	[65550] D-lyxose 2 [14.869]	90.9966	1114-34-7	760888
14.9908	[439240] D-lyxose 2 [14.889]	75.3366	1114-34-7	2.26858e+06
15.2402	[6912] xylitol [15.376]	59.4975	87-99-0	449308
15.2655	[8217] 1-octadecene [16.36]	55.155	112-88-9	826522
15.4453	[17106] L-(-)-fucose 1 [15.614]	58.6877	2438-80-4	2.3249e+06
15.4895	[827] ribitol [15.66]	62.9988	488-81-3	176964
15.5513	[827] ribitol [15.66]	95.1279	488-81-3	3.14682e+07
15.742	[827] ribitol [15.66]	51.338	488-81-3	9.33049e+06
15.848	cis-aconitic acid [15.783]	70.8809	499-12-7	1.16223e+08
15.8854	cis-aconitic acid [15.783]	61.4339	499-12-7	9.29233e+06
15.9513	glycerol 3-phosphate [15.915]	80.5861	57-03-4	1.1284e+06
16.1116	[228398] L-theanine 2 [16.171]	54.8688	3081-61-6	2.0451e+07
16.141	2-phosphoglyceric acid [16.115]	58.7048	2553-59-5	56851.6
16.2112	[71] gluconic acid 1 [17.693]	50.9701	526-95-4	1.35388e+07
16.2658	[80] 3-dehydroshikimic acid 1 [16.302]	64.0163	2922-42-1	542149
16.3462	[8217] 1-octadecene [16.36]	74.2977	112-88-9	159607
16.4308	[439183] 3-phosphoglycerate [16.495]	50.423	820-11-1	132920
16.4543	[8742] shikimic acid [16.433]	75.1827	138-59-0	9.20412e+06
16.5607	[311] citric acid [16.615]	92.5667	5949-29-1	1.71805e+07
16.8767	[835] dehydroascorbic acid??1 [16.863]	96.1181	490-83-5	8.41165e+06
16.954	[2724552] tagatose 1 [17.011]	59.8513	87-81-0	396866
16.9858	[6508] quinic acid [17.076]	75.8966	77-95-2	5.62445e+06
17.1163	[90008] psicose 1 [17.059]	84.9904	551-68-8	2.67858e+07
17.2091	[2724552] tagatose 2 [17.212]	94.6349	87-81-0	1.99168e+07
17.2551	[448388] D-allose 1 [17.278]	75.2862	579-36-2	1.23684e+06
17.3142	[18950] D-mannose 1 [17.287]	91.5229	87-78-5	3.5984e+06
17.3792	[441032] D (+)altrose 1 [17.397]	96.3154	1990-29-0	3.53658e+07
17.5311	[736] gluconic acid lactone 2 [17.433]	52.9049	90-80-2	4.48002e+06
17.5844	[448388] D-allose 2 [17.521]	95.9456	579-36-2	7.72775e+06
17.7321	[6251] D-mannitol [17.81]	56.8597	87-78-5	1.17149e+06
17.7535	[835] dehydroascorbic acid??4 [17.739]	50.1145	490-83-5	3.76223e+06
17.851	[11850] galactitol [17.986]	85.0462	608-66-2	576819
17.9093	[94214] methyl-beta-D-galactopyranoside?? [16.935]	65.5458	1824-94-8	1.52763e+06
18.0061	[835] dehydroascorbic acid??6 [18.006]	71.1897	490-83-5	1.67489e+06
18.5648	[5460673] D-saccharic acid [18.614]	55.8128	87-73-0	412471
18.9109	[985] palmitic acid [18.846]	76.347	64519-82-0	1.68275e+07
19.0766	[656894] isopropyl beta-D-1-thiogalactopyranoside? [19.097]	68.9708	367-93-1	3.94952e+06
19.2497	[5280507] sinapyl alcohol 2 [19.24]	52.0367	537-33-7	26460.7
19.3062	[892] myo-inositol [19.354]	80.3432	87-89-8	3.65722e+07
19.4735	[448388] D-allose 1 [17.278]	68.743	579-36-2	7.75459e+06
19.5422	ribulose 5-phosphate 2 [19.479]	60.3995	4151-19-3	94377.3
19.6297	[448388] D-allose 2 [17.521]	57.9439	579-36-2	762560
19.7433	[441032] D (+)altrose 2 [17.46]	67.1599	1990-29-0	563411
19.7484	[1549111] caffeic acid [19.755]	51.9433	331-39-5	155391
20.1308	[94214] methyl-beta-D-galactopyranoside?? [16.935]	60.4139	1824-94-8	7.62776e+06
20.2276	glycerol 3-phosphate [15.915]	57.0544	57-03-4	922485
20.7275	[4114] xanthotoxin 2 [20.715]	91.3602	298-81-7	1.21149e+07
21.2254	fructose 6-phosphate [21.190]	58.2396	643-13-0	85957.8
21.272	[94214] methyl-beta-D-galactopyranoside?? [16.935]	58.1249	1824-94-8	1.07796e+06
21.3306	[439958] D-glucose-6-phosphate 1 [21.394]	51.1474	56-73-5	228627
21.502	[439958] D-glucose-6-phosphate 2 [21.558]	51.015	56-73-5	27343.4
21.7239	[11850] galactitol [17.986]	55.948	608-66-2	4.23794e+06
22.7736	[91476] lactitol [24.877]	55.2285	96-82-2	2.02408e+06
22.9718	[5988] Sucrose [23.988]	75.8947	111-11-5	1.23833e+07
23.1207	[656894] isopropyl beta-D-1-thiogalactopyranoside? [19.097]	59.4406	367-93-1	1.43259e+06
23.4081	[5988] Sucrose [23.988]	53.1499	111-11-5	303561
23.4947	[5988] Sucrose [23.988]	71.7679	111-11-5	4.22915e+06
23.7701	[11333] lactulose 1 [23.867]	67.104	4618-18-2	4.14978e+07
23.9012	[5988] Sucrose [23.988]	57.2591	111-11-5	5.91682e+07
24.1241	[656894] isopropyl beta-D-1-thiogalactopyranoside? [19.097]	58.8545	367-93-1	5.16586e+06
24.3534	[5988] Sucrose [23.988]	72.3138	111-11-5	3.27069e+07
24.519	[84571] lactose 2 [24.534]	55.2614	63-42-3	1.02177e+06
24.6181	[7427] D-(+) trehalose [24.752]	68.5004	6138-23-4	2.38754e+06
24.8069	[6255] maltose 2 [24.915]	69.3631	69-79-4	4.33177e+07
25.5554	[440658] melibiose 1 [25.565]	76.7359	66009-10-7	756581
25.9713	[3034828] palatinitol?2 [26.01]	52.8698	64519-82-0	813292
26.4012	[439451] galactinol 2 [26.479]	74.4649	3687-64-7	8.1266e+06
29.1893	[5988] Sucrose [23.988]	76.0729	111-11-5	1.17491e+07
29.8827	[192826] maltotriose 1 [29.274]	51.7958	1109-28-0	1.00904e+06
30.1616	[440080] kestose [29.266]	53.2103	470-69-9	344606

## Sheet: con_Null_Rep2
Retention time	(PubChem CID)Compound[Retention time]	Match factor	CAS#	Component area
6.1983	[8222] eicosane [18.464]	51.5438	112-95-8	212713
6.25468	[8222] eicosane [18.464]	50.9031	112-95-8	245570
6.54095	[8871] 2-hydroxypyridine [6.519]	96.6642	142-08-5	1.61696e+06
6.69884	[1060] pyruvic acid [6.714]	58.9055	127-17-3	59135.2
6.85328	[107689] L-(+) lactic acid [6.851]	97.0136	79-33-4	2.18197e+06
7.08212	[757] glycolic acid [7.049]	92.8825	79-14-1	399347
7.16197	[8217] 1-octadecene [16.36]	56.1624	112-88-9	323635
7.22212	[8217] 1-octadecene [16.36]	60.0926	112-88-9	320455
7.30432	[6287] L-valine 1 [7.296]	95.5068	72-18-4	1.66118e+06
7.47068	[5950] L-alanine 1 [7.4748]	95.185	56-41-7	2.40802e+06
7.48772	[8222] eicosane [18.464]	56.4931	112-95-8	143211
8.00928	choline [8.019]	90.6645	62-49-7	506248
8.03168	[7971] 3-hydroxypyridine [8.047]	63.5595	109-00-2	84869.8
8.27001	[6106] L-leucine 1 [8.298]	70.3991	61-90-5	623882
8.52955	[69505] Antiarol [14.156]	53.9312	642-71-7	2.5051e+06
8.58059	[791] DL-isoleucine 1 [8.576]	81.3143	443-79-8	532064
8.9101	[867] malonic acid 1 [8.919]	92.5988	141-82-2	1.93926e+06
9.07837	[6287] L-valine 2 [9.151]	66.7785	72-18-4	797715
9.38234	[8066] 2-butyne-1,4-diol [9.446]	53.2762	110-65-6	1.86582e+06
9.49606	[8222] eicosane [18.464]	64.3972	112-95-8	196999
9.58817	[243] benzoic acid [9.594]	96.1377	65-85-0	124833
9.6816	[5951] L-serine 1 [9.706]	97.7019	56-45-1	1.32557e+07
9.80548	[5951] L-serine 1 [9.706]	52.6843	56-45-1	1.13716e+06
9.98447	[8222] eicosane [18.464]	66.4847	112-95-8	149749
10.1942	[99289] L-allothreonine 1 [10.212]	87.5815	28954-12-3	5.46704e+06
10.2573	[938] nicotinic acid [10.27]	81.1203	59-67-6	101091
10.3182	[444266] maleic acid [10.323]	54.7801	110-16-7	244295
10.345	[8217] 1-octadecene [16.36]	55.1947	112-88-9	596272
10.4638	[1110] succinic acid [10.509]	75.8445	29915-38-6	1.4984e+07
10.5808	[8217] 1-octadecene [16.36]	58.0883	112-88-9	468866
10.6241	[12395] hexadecene [14.197]	50.4743	629-73-2	169098
10.6652	[439194] glyceric acid [10.735]	77.0003	473-81-4	4.76985e+06
10.7222	[86073] 5,10,15,20-tetra(4-pyridyl)-21H,23H-porphine [10.768]	57.2872	16834-13-2	84953.1
10.8397	[643798] citraconic acid 1 [11.003]	88.7396	498-23-7	1.93778e+06
10.9301	[643798] citraconic acid 1 [11.003]	59.1624	498-23-7	574641
10.951	[444972] fumaric acid [10.94]	58.2027	17013-01-3	555321
11.0082	[8222] eicosane [18.464]	51.8325	112-95-8	128502
11.0904	[5950] L-alanine 2 [11.182]	83.2818	56-41-7	3.93623e+06
11.2696	[487] methylmalonic acid [9.088]	56.0991	516-05-2	4.44687e+06
11.6151	[643798] citraconic acid 1 [11.003]	63.3928	498-23-7	849530
12.4104	[8222] eicosane [18.464]	59.4699	112-95-8	182340
12.5177	[8222] eicosane [18.464]	63.5597	112-95-8	198839
12.6066	[439665] threose 2 [12.371]	53.2541	95-43-2	2.21815e+06
12.644	[8222] eicosane [18.464]	59.26	112-95-8	151685
12.7395	[92824] D-malic acid [12.794]	74.4104	617-48-1	6.12082e+07
12.829	[8222] eicosane [18.464]	61.515	112-95-8	150901
13.0623	[31404] 2,6-ditert-butyl-4-methylphenol 1 [13.049]	63.4118	128-37-0	176788
13.1754	[33032] L-glutamic acid 3 (dehydrated) [13.232]	77.9698	56-86-0	1.99622e+07
13.3009	[8217] 1-octadecene [16.36]	50.0676	112-88-9	300293
13.4186	[5460407] threonic acid [13.652]	60.5317	7306-96-9	677308
13.5157	[8217] 1-octadecene [16.36]	55.6714	112-88-9	308154
13.6129	[5460407] threonic acid [13.652]	74.8528	7306-96-9	9.79768e+06
13.81	[51] alpha ketoglutaric acid [13.859]	80.5893	328-50-7	1.66951e+06
14.299	[33032] L-glutamic acid 1 [13.338]	50.6829	56-86-0	7.62479e+06
14.6913	[1183] vanillin [14.707]	57.7648	121-33-5	66640.9
14.7374	[439240] D-lyxose 1 [14.762]	73.3359	1114-34-7	450241
14.8176	[65550] D-lyxose 2 [14.869]	86.8836	1114-34-7	813953
14.9888	[439240] D-lyxose 2 [14.889]	75.0461	1114-34-7	2.38393e+06
15.2379	[6912] xylitol [15.376]	50.4972	87-99-0	530227
15.2571	[8217] 1-octadecene [16.36]	65.8994	112-88-9	2.10809e+06
15.4429	[17106] L-(-)-fucose 1 [15.614]	53.741	2438-80-4	2.08144e+06
15.4863	[94154] arabitol [15.601]	77.4135	488-82-4	244023
15.5491	[827] ribitol [15.66]	94.9077	488-81-3	3.31994e+07
15.7387	[827] ribitol [15.66]	50.9673	488-81-3	9.61564e+06
15.8439	cis-aconitic acid [15.783]	64.0247	499-12-7	1.28467e+08
15.8816	cis-aconitic acid [15.783]	77.4393	499-12-7	1.27142e+07
15.9487	glycerol 3-phosphate [15.915]	79.9377	57-03-4	1.28792e+06
16.1088	[228398] L-theanine 2 [16.171]	54.9948	3081-61-6	2.29049e+07
16.2093	[71] gluconic acid 1 [17.693]	51.5999	526-95-4	1.44759e+07
16.2635	[80] 3-dehydroshikimic acid 1 [16.302]	65.4762	2922-42-1	548039
16.3437	[8217] 1-octadecene [16.36]	75.8704	112-88-9	130264
16.4521	[8742] shikimic acid [16.433]	75.4154	138-59-0	9.32127e+06
16.5565	[311] citric acid [16.615]	92.2784	5949-29-1	1.35772e+07
16.8749	[835] dehydroascorbic acid??1 [16.863]	96.007	490-83-5	1.02848e+07
16.9508	[2724552] tagatose 1 [17.011]	55.4899	87-81-0	457153
16.9835	[6508] quinic acid [17.076]	74.9569	77-95-2	5.12344e+06
17.1141	[90008] psicose 1 [17.059]	87.6961	551-68-8	3.13779e+07
17.2077	[2724552] tagatose 2 [17.212]	95.1869	87-81-0	2.30797e+07
17.2532	[448388] D-allose 1 [17.278]	77.6924	579-36-2	1.91324e+06
17.3112	[448388] D-allose 1 [17.278]	93.4696	579-36-2	3.27061e+06
17.3766	[441032] D (+)altrose 1 [17.397]	96.3016	1990-29-0	4.10046e+07
17.5283	[736] gluconic acid lactone 2 [17.433]	59.7801	90-80-2	6.49933e+06
17.5811	[448388] D-allose 2 [17.521]	96.4244	579-36-2	9.29227e+06
17.7304	[6251] D-mannitol [17.81]	57.3942	87-78-5	1.21298e+06
17.7514	[835] dehydroascorbic acid??4 [17.739]	53.0025	490-83-5	4.41072e+06
17.8025	[5780] D-sorbitol [17.898]	67.2563	50-70-4	381398
17.8484	[11850] galactitol [17.986]	76.9752	608-66-2	490016
17.9067	[94214] methyl-beta-D-galactopyranoside?? [16.935]	64.1409	1824-94-8	1.47835e+06
18.003	[835] dehydroascorbic acid??6 [18.006]	70.8475	490-83-5	1.79929e+06
18.9076	[985] palmitic acid [18.846]	76.6	64519-82-0	1.55767e+07
19.0742	[656894] isopropyl beta-D-1-thiogalactopyranoside? [19.097]	69.3156	367-93-1	5.30644e+06
19.2458	[5280507] sinapyl alcohol 2 [19.24]	51.034	537-33-7	21712.1
19.304	[892] myo-inositol [19.354]	77.5867	87-89-8	3.91284e+07
19.4703	[448388] D-allose 1 [17.278]	68.9026	579-36-2	7.82713e+06
19.5389	ribulose 5-phosphate 2 [19.479]	64.2153	4151-19-3	103354
19.6233	[94214] methyl-beta-D-galactopyranoside?? [16.935]	62.3461	1824-94-8	1.70061e+06
20.1285	[94214] methyl-beta-D-galactopyranoside?? [16.935]	59.8324	1824-94-8	7.47044e+06
20.2239	glycerol 3-phosphate [15.915]	57.0999	57-03-4	1.00043e+06
20.7251	[4114] xanthotoxin 2 [20.715]	91.1402	298-81-7	1.0801e+07
21.2694	[94214] methyl-beta-D-galactopyranoside?? [16.935]	59.0215	1824-94-8	1.19658e+06
21.498	[439958] D-glucose-6-phosphate 2 [21.558]	50.1534	56-73-5	25191.3
21.7217	[11850] galactitol [17.986]	55.0827	608-66-2	4.29055e+06
22.7706	[91476] lactitol [24.877]	52.3605	96-82-2	2.11407e+06
22.9674	[5988] Sucrose [23.988]	75.7953	111-11-5	1.62294e+07
23.1181	[656894] isopropyl beta-D-1-thiogalactopyranoside? [19.097]	59.1329	367-93-1	1.52526e+06
23.4927	[5988] Sucrose [23.988]	72.1897	111-11-5	5.32879e+06
23.7668	[11333] lactulose 1 [23.867]	65.4669	4618-18-2	4.90101e+07
23.8979	[5988] Sucrose [23.988]	51.9713	111-11-5	6.07249e+07
23.9549	[446284] eicosapentaenoic acid [24.013]	58.4424	10417-94-4	4.61829e+07
24.1221	[7427] D-(+) trehalose [24.752]	61.6752	6138-23-4	7.01459e+06
24.3509	[5988] Sucrose [23.988]	72.1388	111-11-5	4.01137e+07
24.6161	[7427] D-(+) trehalose [24.752]	68.5346	6138-23-4	3.16964e+06
24.8054	[6255] maltose 2 [24.915]	68.7499	69-79-4	5.13134e+07
25.3773	[441422] beta-gentiobiose 2 [25.42]	52.1913	5996-00-9	150711
25.4289	[439559] palatinose [25.482]	59.3527	13718-94-2	216474
25.5522	[439193] isomaltose 1 [25.625]	75.7575	499-40-1	735910
25.9692	[3034828] palatinitol?2 [26.01]	57.4122	64519-82-0	854301
26.3968	[439451] galactinol 2 [26.479]	74.5601	3687-64-7	8.57947e+06
29.1831	[439242] Raffinose [29.282]	76.4402	17629-30-0	1.93019e+07
29.882	[3625615] maltotriitol [31.801]	50.9183	32860-62-1	1.0964e+06
30.1508	[440080] kestose [29.266]	55.4413	470-69-9	372489

## Sheet: con_Null_Rep3
Retention time	(PubChem CID)Compound[Retention time]	Match factor	CAS#	Component area
6.19793	[8222] eicosane [18.464]	54.1879	112-95-8	186304
6.25534	[8222] eicosane [18.464]	52.9291	112-95-8	214300
6.54023	[8871] 2-hydroxypyridine [6.519]	96.8353	142-08-5	1.61186e+06
6.70031	[1060] pyruvic acid [6.714]	64.5879	127-17-3	72723.2
6.85427	[107689] L-(+) lactic acid [6.851]	92.2099	79-33-4	520384
7.08315	[757] glycolic acid [7.049]	94.1066	79-14-1	457134
7.16166	[8217] 1-octadecene [16.36]	55.452	112-88-9	265612
7.22149	[8217] 1-octadecene [16.36]	58.6402	112-88-9	264195
7.30539	[6287] L-valine 1 [7.296]	95.2228	72-18-4	1.75873e+06
7.47212	[5950] L-alanine 1 [7.4748]	96.16	56-41-7	2.05634e+06
8.00965	choline [8.019]	91.5465	62-49-7	642110
8.03245	[7971] 3-hydroxypyridine [8.047]	63.3277	109-00-2	95486.4
8.2713	[6106] L-leucine 1 [8.298]	75.1246	61-90-5	691603
8.53051	[69505] Antiarol [14.156]	53.9393	642-71-7	2.37978e+06
8.58144	[791] DL-isoleucine 1 [8.576]	81.0488	443-79-8	595252
8.90951	[867] malonic acid 1 [8.919]	93.0829	141-82-2	1.93056e+06
9.07889	[6287] L-valine 2 [9.151]	74.3417	72-18-4	1.01355e+06
9.38263	[8066] 2-butyne-1,4-diol [9.446]	53.1114	110-65-6	1.59993e+06
9.4954	[8222] eicosane [18.464]	63.4949	112-95-8	169080
9.58799	[243] benzoic acid [9.594]	76.2269	65-85-0	228284
9.6809	[5951] L-serine 1 [9.706]	98.0159	56-45-1	1.2888e+07
9.98221	[8222] eicosane [18.464]	67.8755	112-95-8	97005.9
10.1933	[99289] L-allothreonine 1 [10.212]	85.673	28954-12-3	5.42238e+06
10.2578	[938] nicotinic acid [10.27]	82.6876	59-67-6	95631.3
10.4632	[1110] succinic acid [10.509]	76.0214	29915-38-6	1.52306e+07
10.5806	[8217] 1-octadecene [16.36]	57.0115	112-88-9	348766
10.6657	[439194] glyceric acid [10.735]	76.6966	473-81-4	4.85173e+06
10.7218	[86073] 5,10,15,20-tetra(4-pyridyl)-21H,23H-porphine [10.768]	59.5662	16834-13-2	108366
10.8396	[643798] citraconic acid 1 [11.003]	89.7235	498-23-7	2.6288e+06
10.9297	[643798] citraconic acid 1 [11.003]	69.5054	498-23-7	681093
10.951	[444972] fumaric acid [10.94]	52.5827	17013-01-3	479657
11.0897	[5950] L-alanine 2 [11.182]	84.8026	56-41-7	5.09885e+06
11.2695	[487] methylmalonic acid [9.088]	55.2984	516-05-2	4.74811e+06
11.4143	[6288] L-threonine 2 [11.464]	50.987	72-19-5	87865
11.6151	[643798] citraconic acid 1 [11.003]	63.1302	498-23-7	1.13853e+06
11.658	[785] benzoquinone [11.7]	51.0673	123-31-9	25400.4
12.4102	[8222] eicosane [18.464]	55.4519	112-95-8	142488
12.518	[8222] eicosane [18.464]	59.4261	112-95-8	148287
12.6075	[111064] ribonic acid-gamma-lactone 2 [15.154]	53.3991	5336-08-3	2.19986e+06
12.6437	[8222] eicosane [18.464]	65.2962	112-95-8	123850
12.7396	[92824] D-malic acid [12.794]	74.2337	617-48-1	6.45279e+07
12.8276	[8222] eicosane [18.464]	55.5075	112-95-8	124766
13.062	[31404] 2,6-ditert-butyl-4-methylphenol 1 [13.049]	55.9009	128-37-0	165714
13.1753	[33032] L-glutamic acid 3 (dehydrated) [13.232]	78.1512	56-86-0	2.18044e+07
13.3901	[12395] hexadecene [14.197]	50.1315	629-73-2	375432
13.418	[5460407] threonic acid [13.652]	62.9483	7306-96-9	563293
13.6134	[5460407] threonic acid [13.652]	75.0319	7306-96-9	9.8523e+06
13.8093	[51] alpha ketoglutaric acid [13.859]	81.7963	328-50-7	2.22962e+06
14.6916	[1183] vanillin [14.707]	56.7548	121-33-5	61744.5
14.7377	[439240] D-lyxose 1 [14.762]	72.5644	1114-34-7	487530
14.8164	[65550] D-lyxose 2 [14.869]	90.5385	1114-34-7	881920
14.9884	[439240] D-lyxose 2 [14.889]	73.7503	1114-34-7	2.32192e+06
15.2379	[6912] xylitol [15.376]	52.094	87-99-0	595126
15.258	[8217] 1-octadecene [16.36]	65.6758	112-88-9	1.66189e+06
15.442	[17106] L-(-)-fucose 1 [15.614]	55.1683	2438-80-4	2.12967e+06
15.4854	[94154] arabitol [15.601]	60.1674	488-82-4	192995
15.5476	[827] ribitol [15.66]	95.259	488-81-3	3.39715e+07
15.7373	[827] ribitol [15.66]	51.2121	488-81-3	9.26929e+06
15.8418	cis-aconitic acid [15.783]	87.6759	499-12-7	1.356e+08
15.8816	cis-aconitic acid [15.783]	76.5231	499-12-7	1.11094e+07
15.9477	glycerol 3-phosphate [15.915]	80.4386	57-03-4	1.42151e+06
16.1084	[228398] L-theanine 2 [16.171]	55.5795	3081-61-6	2.22838e+07
16.2086	[71] gluconic acid 1 [17.693]	51.8559	526-95-4	1.4199e+07
16.2632	[80] 3-dehydroshikimic acid 1 [16.302]	65.6935	2922-42-1	552865
16.3426	[8217] 1-octadecene [16.36]	62.1191	112-88-9	87594.8
16.4509	[8742] shikimic acid [16.433]	75.4678	138-59-0	9.467e+06
16.5558	[311] citric acid [16.615]	91.9111	5949-29-1	1.34049e+07
16.8742	[835] dehydroascorbic acid??1 [16.863]	96.2523	490-83-5	1.00622e+07
16.9501	[2724552] tagatose 1 [17.011]	56.2025	87-81-0	425084
16.9826	[6508] quinic acid [17.076]	76.0248	77-95-2	5.20915e+06
17.113	[90008] psicose 1 [17.059]	89.0386	551-68-8	2.75043e+07
17.2054	[2724552] tagatose 2 [17.212]	95.2319	87-81-0	2.04716e+07
17.2524	[448388] D-allose 1 [17.278]	76.1021	579-36-2	1.68137e+06
17.3101	[448388] D-allose 1 [17.278]	93.7786	579-36-2	3.00587e+06
17.3766	[441032] D (+)altrose 1 [17.397]	96.2309	1990-29-0	3.61384e+07
17.4038	[10742] syringic acid [17.359]	62.7756	530-57-4	161640
17.5262	[736] gluconic acid lactone 2 [17.433]	61.6877	90-80-2	6.14981e+06
17.5795	[448388] D-allose 2 [17.521]	96.3152	579-36-2	8.16476e+06
17.7292	[6251] D-mannitol [17.81]	57.0828	87-78-5	1.16553e+06
17.7514	[835] dehydroascorbic acid??4 [17.739]	53.3671	490-83-5	4.25082e+06
17.848	[11850] galactitol [17.986]	77.7026	608-66-2	544740
17.9065	[94214] methyl-beta-D-galactopyranoside?? [16.935]	63.1666	1824-94-8	1.57529e+06
18.0035	[835] dehydroascorbic acid??6 [18.006]	69.8677	490-83-5	1.71372e+06
18.9072	[985] palmitic acid [18.846]	76.629	64519-82-0	1.23858e+07
19.0739	[656894] isopropyl beta-D-1-thiogalactopyranoside? [19.097]	68.358	367-93-1	5.79007e+06
19.2452	[5280507] sinapyl alcohol 2 [19.24]	54.6783	537-33-7	31013.9
19.302	[892] myo-inositol [19.354]	76.4265	87-89-8	3.92663e+07
19.4695	[448388] D-allose 1 [17.278]	68.8039	579-36-2	7.5457e+06
19.5386	ribulose 5-phosphate 2 [19.479]	64.8114	4151-19-3	92892.6
19.62	[94214] methyl-beta-D-galactopyranoside?? [16.935]	58.2366	1824-94-8	1.85027e+06
19.7395	[448388] D-allose 2 [17.521]	62.1356	579-36-2	542145
19.7471	[1549111] caffeic acid [19.755]	55.004	331-39-5	268832
20.1267	[94214] methyl-beta-D-galactopyranoside?? [16.935]	60.2775	1824-94-8	7.58217e+06
20.2227	glycerol 3-phosphate [15.915]	53.4736	57-03-4	914089
20.7229	[4114] xanthotoxin 2 [20.715]	91.427	298-81-7	8.57446e+06
21.2171	fructose 6-phosphate [21.190]	57.8305	643-13-0	69261.7
21.2679	[94214] methyl-beta-D-galactopyranoside?? [16.935]	57.945	1824-94-8	1.15295e+06
21.3292	[439958] D-glucose-6-phosphate 1 [21.394]	50.972	56-73-5	230878
21.7211	[11850] galactitol [17.986]	55.4219	608-66-2	4.09415e+06
22.768	[94214] methyl-beta-D-galactopyranoside?? [16.935]	52.2318	1824-94-8	2.12721e+06
22.9658	[5988] Sucrose [23.988]	75.4488	111-11-5	1.51077e+07
23.116	[656894] isopropyl beta-D-1-thiogalactopyranoside? [19.097]	57.1879	367-93-1	1.62165e+06
23.4924	[5988] Sucrose [23.988]	71.5791	111-11-5	4.82378e+06
23.7649	[11333] lactulose 1 [23.867]	63.4241	4618-18-2	4.72578e+07
23.9546	[5988] Sucrose [23.988]	52.2194	111-11-5	4.33724e+07
24.1196	[7427] D-(+) trehalose [24.752]	60.2071	6138-23-4	5.19991e+06
24.3489	[5988] Sucrose [23.988]	72.1972	111-11-5	3.7969e+07
24.5147	[84571] lactose 2 [24.534]	63.2978	63-42-3	1.08065e+06
24.6142	[7427] D-(+) trehalose [24.752]	68.4237	6138-23-4	2.71489e+06
24.8024	[6255] maltose 2 [24.915]	68.982	69-79-4	5.0522e+07
25.5499	[439193] isomaltose 1 [25.625]	78.2977	499-40-1	817199
25.9664	[16212335] loganin [25.963]	63.7343	18524-94-2	936664
26.3954	[439451] galactinol 2 [26.479]	76.4065	3687-64-7	8.71124e+06
29.1788	[439242] Raffinose [29.282]	81.6718	17629-30-0	2.05951e+07
29.8772	[192826] maltotriose 1 [29.274]	53.8071	1109-28-0	1.07863e+06
30.1482	[5988] Sucrose [23.988]	51.9778	111-11-5	349033
30.6256	[5988] Sucrose [23.988]	50.1761	111-11-5	303694

## Sheet: con_Null_Rep4
Retention time	(PubChem CID)Compound[Retention time]	Match factor	CAS#	Component area
6.19661	[8222] eicosane [18.464]	53.3151	112-95-8	222410
6.25305	[8222] eicosane [18.464]	51.937	112-95-8	252288
6.54009	[8871] 2-hydroxypyridine [6.519]	96.6795	142-08-5	1.91579e+06
6.70023	[1060] pyruvic acid [6.714]	52.9735	127-17-3	140038
6.78985	[10442] 1,3-propanediol [6.777]	82.9828	504-63-2	255084
6.85357	[107689] L-(+) lactic acid [6.851]	92.3372	79-33-4	641603
7.08277	[757] glycolic acid [7.049]	94.2893	79-14-1	522297
7.16114	[8217] 1-octadecene [16.36]	55.5984	112-88-9	336260
7.2215	[8217] 1-octadecene [16.36]	61.311	112-88-9	342860
7.30552	[6287] L-valine 1 [7.296]	95.746	72-18-4	1.84423e+06
7.47057	[5950] L-alanine 1 [7.4748]	95.5505	56-41-7	1.8265e+06
8.00954	choline [8.019]	91.579	62-49-7	530819
8.03309	[7971] 3-hydroxypyridine [8.047]	62.9273	109-00-2	115407
8.2714	[6106] L-leucine 1 [8.298]	70.7074	61-90-5	443087
8.52918	[69505] Antiarol [14.156]	53.8417	642-71-7	2.93334e+06
8.58253	[791] DL-isoleucine 1 [8.576]	80.5413	443-79-8	752726
8.90889	[867] malonic acid 1 [8.919]	92.3419	141-82-2	2.18222e+06
9.07708	[6287] L-valine 2 [9.151]	65.6597	72-18-4	702699
9.38256	[8066] 2-butyne-1,4-diol [9.446]	53.9916	110-65-6	1.67424e+06
9.4946	[8222] eicosane [18.464]	65.287	112-95-8	209653
9.58792	[243] benzoic acid [9.594]	86.11	65-85-0	206878
9.68172	[5951] L-serine 1 [9.706]	97.5232	56-45-1	7.61561e+06
9.9832	[8222] eicosane [18.464]	64.7487	112-95-8	153782
10.1945	[99289] L-allothreonine 1 [10.212]	86.9752	28954-12-3	4.94737e+06
10.258	[938] nicotinic acid [10.27]	82.8069	59-67-6	124962
10.3173	[444266] maleic acid [10.323]	65.1913	110-16-7	367108
10.3444	[8217] 1-octadecene [16.36]	50.4787	112-88-9	517978
10.4625	[1110] succinic acid [10.509]	75.8988	29915-38-6	1.65013e+07
10.5798	[8217] 1-octadecene [16.36]	56.8286	112-88-9	456463
10.6648	[439194] glyceric acid [10.735]	76.6673	473-81-4	5.1363e+06
10.7212	[86073] 5,10,15,20-tetra(4-pyridyl)-21H,23H-porphine [10.768]	60.2371	16834-13-2	132677
10.8386	[643798] citraconic acid 1 [11.003]	89.7846	498-23-7	4.01408e+06
10.9287	[643798] citraconic acid 1 [11.003]	69.8528	498-23-7	1.08875e+06
10.9501	[444972] fumaric acid [10.94]	52.9243	17013-01-3	587065
11.089	[5950] L-alanine 2 [11.182]	85.8784	56-41-7	3.97775e+06
11.2686	[487] methylmalonic acid [9.088]	56.7319	516-05-2	5.06357e+06
11.6145	[643798] citraconic acid 1 [11.003]	64.1509	498-23-7	1.58485e+06
11.6576	[785] benzoquinone [11.7]	57.2704	123-31-9	28322.2
12.4094	[8222] eicosane [18.464]	57.0386	112-95-8	198308
12.5171	[8222] eicosane [18.464]	58.2914	112-95-8	191467
12.6059	[111064] ribonic acid-gamma-lactone 2 [15.154]	53.4068	5336-08-3	2.42058e+06
12.6421	[8222] eicosane [18.464]	59.9984	112-95-8	145759
12.7394	[92824] D-malic acid [12.794]	74.1479	617-48-1	6.80009e+07
12.8274	[8222] eicosane [18.464]	57.0685	112-95-8	164094
12.957	[439227] pipecolic acid 1 [9.868]	52.2418	535-75-1	8.20663e+06
13.062	[31404] 2,6-ditert-butyl-4-methylphenol 1 [13.049]	69.1229	128-37-0	302075
13.1747	[33032] L-glutamic acid 3 (dehydrated) [13.232]	77.6521	56-86-0	1.64908e+07
13.4165	[5460407] threonic acid [13.652]	61.1362	7306-96-9	660861
13.6118	[5460407] threonic acid [13.652]	74.9985	7306-96-9	1.01963e+07
13.8088	[51] alpha ketoglutaric acid [13.859]	82.4223	328-50-7	2.34442e+06
14.309	[33032] L-glutamic acid 1 [13.338]	50.475	56-86-0	8.96827e+06
14.474	[135] 4-hydroxybenzoic acid [14.505]	57.5091	114-63-6	43702
14.69	[1183] vanillin [14.707]	57.2188	121-33-5	73955.3
14.7367	[439240] D-lyxose 1 [14.762]	66.5975	1114-34-7	415307
14.7828	[65065] N-acetyl-L-aspartic acid 1 [14.828]	53.7071	997-55-7	137241
14.8152	[65550] D-lyxose 2 [14.869]	93.1058	1114-34-7	1.01169e+06
14.9873	[439240] D-lyxose 2 [14.889]	77.2926	1114-34-7	2.72691e+06
15.2367	[6912] xylitol [15.376]	50.9263	87-99-0	653186
15.2554	[8217] 1-octadecene [16.36]	66.7068	112-88-9	3.07622e+06
15.4398	[17106] L-(-)-fucose 1 [15.614]	55.3973	2438-80-4	2.67338e+06
15.4848	[94154] arabitol [15.601]	63.8455	488-82-4	236140
15.546	[827] ribitol [15.66]	95.1605	488-81-3	3.71134e+07
15.7368	[827] ribitol [15.66]	50.864	488-81-3	9.11744e+06
15.8414	cis-aconitic acid [15.783]	84.095	499-12-7	1.41513e+08
15.8794	cis-aconitic acid [15.783]	71.8775	499-12-7	1.19934e+07
15.9479	glycerol 3-phosphate [15.915]	83.5654	57-03-4	1.80818e+06
16.1086	[228398] L-theanine 2 [16.171]	54.6504	3081-61-6	2.56274e+07
16.2076	[71] gluconic acid 1 [17.693]	52.2484	526-95-4	1.59792e+07
16.2626	[80] 3-dehydroshikimic acid 1 [16.302]	66.5682	2922-42-1	624775
16.342	[8217] 1-octadecene [16.36]	65.814	112-88-9	133629
16.45	[8742] shikimic acid [16.433]	75.5245	138-59-0	1.00487e+07
16.5539	[311] citric acid [16.615]	92.2484	5949-29-1	1.37554e+07
16.8738	[835] dehydroascorbic acid??1 [16.863]	96.4402	490-83-5	1.15732e+07
16.949	[2724552] tagatose 1 [17.011]	50.7674	87-81-0	460498
16.9814	[6508] quinic acid [17.076]	76.3117	77-95-2	5.19479e+06
17.1119	[90008] psicose 1 [17.059]	90.3726	551-68-8	2.96574e+07
17.146	[835] dehydroascorbic acid??2 [17.139]	51.7606	490-83-5	1.47862e+06
17.2042	[90008] psicose 2 [17.187]	96.437	551-68-8	2.20775e+07
17.2513	[448388] D-allose 1 [17.278]	74.9518	579-36-2	1.97929e+06
17.3095	[448388] D-allose 1 [17.278]	93.2205	579-36-2	3.48171e+06
17.3742	[441032] D (+)altrose 1 [17.397]	95.7968	1990-29-0	4.04442e+07
17.4023	[10742] syringic acid [17.359]	67.0448	530-57-4	271239
17.5252	[736] gluconic acid lactone 2 [17.433]	61.6252	90-80-2	7.80829e+06
17.5794	[448388] D-allose 2 [17.521]	96.1188	579-36-2	9.12878e+06
17.7277	[6251] D-mannitol [17.81]	58.9271	87-78-5	1.59759e+06
17.7506	[835] dehydroascorbic acid??4 [17.739]	55.0336	490-83-5	4.76019e+06
17.8466	[11850] galactitol [17.986]	74.0962	608-66-2	540628
17.9057	[94214] methyl-beta-D-galactopyranoside?? [16.935]	62.6646	1824-94-8	1.5639e+06
18.0059	[835] dehydroascorbic acid??6 [18.006]	70.9264	490-83-5	1.81467e+06
18.9068	[985] palmitic acid [18.846]	76.7043	64519-82-0	1.74744e+07
19.0734	[656894] isopropyl beta-D-1-thiogalactopyranoside? [19.097]	68.6297	367-93-1	6.49587e+06
19.2458	[5280507] sinapyl alcohol 2 [19.24]	55.1709	537-33-7	46217.1
19.3023	[892] myo-inositol [19.354]	76.4213	87-89-8	4.33027e+07
19.4682	[448388] D-allose 1 [17.278]	68.0066	579-36-2	8.02872e+06
19.538	ribulose 5-phosphate 2 [19.479]	62.3069	4151-19-3	86380.1
19.6164	[94214] methyl-beta-D-galactopyranoside?? [16.935]	58.9817	1824-94-8	2.05215e+06
19.7387	[441032] D (+)altrose 2 [17.46]	57.675	1990-29-0	649393
19.7455	[1549111] caffeic acid [19.755]	54.7606	331-39-5	253147
20.1263	[94214] methyl-beta-D-galactopyranoside?? [16.935]	60.6413	1824-94-8	7.73563e+06
20.2222	glycerol 3-phosphate [15.915]	55.6565	57-03-4	928527
20.7239	[4114] xanthotoxin 2 [20.715]	91.2236	298-81-7	1.14135e+07
21.2237	fructose 6-phosphate [21.190]	55.6717	643-13-0	125762
21.2673	[94214] methyl-beta-D-galactopyranoside?? [16.935]	59.4523	1824-94-8	1.23252e+06
21.3288	[439958] D-glucose-6-phosphate 1 [21.394]	50.6699	56-73-5	265411
21.7194	[11850] galactitol [17.986]	57.034	608-66-2	4.48753e+06
22.7672	[94214] methyl-beta-D-galactopyranoside?? [16.935]	60.4256	1824-94-8	2.00712e+06
22.9651	[5988] Sucrose [23.988]	75.3179	111-11-5	1.64044e+07
23.1152	[441422] beta-gentiobiose 2 [25.42]	57.1842	5996-00-9	1.57736e+06
23.4064	[5988] Sucrose [23.988]	56.3143	111-11-5	388639
23.4923	[5988] Sucrose [23.988]	71.7415	111-11-5	5.37562e+06
23.7086	[446284] eicosapentaenoic acid [24.013]	50.4726	10417-94-4	500716
23.7647	[11333] lactulose 1 [23.867]	62.8363	4618-18-2	5.01282e+07
23.8966	[5988] Sucrose [23.988]	60.2616	111-11-5	7.33717e+07
24.1192	[656894] isopropyl beta-D-1-thiogalactopyranoside? [19.097]	60.0658	367-93-1	6.8533e+06
24.3484	[5988] Sucrose [23.988]	72.0391	111-11-5	3.96134e+07
24.5162	[84571] lactose 2 [24.534]	55.0192	63-42-3	1.18049e+06
24.614	[7427] D-(+) trehalose [24.752]	74.531	6138-23-4	3.35738e+06
24.8018	[6255] maltose 2 [24.915]	68.9193	69-79-4	5.18488e+07
25.4269	[439559] palatinose [25.482]	57.6272	13718-94-2	254638
25.5486	[440658] melibiose 1 [25.565]	76.7547	66009-10-7	839490
25.9654	[3034828] palatinitol?2 [26.01]	56.553	64519-82-0	810563
26.3955	[439451] galactinol 2 [26.479]	73.534	3687-64-7	8.62035e+06
29.1765	[439242] Raffinose [29.282]	84.4467	17629-30-0	1.80767e+07

## Sheet: con_Null_Rep5
Retention time	(PubChem CID)Compound[Retention time]	Match factor	CAS#	Component area
6.25272	[8222] eicosane [18.464]	50.6657	112-95-8	236757
6.53815	[8871] 2-hydroxypyridine [6.519]	96.7625	142-08-5	2.19797e+06
6.70038	[1060] pyruvic acid [6.714]	65.2876	127-17-3	99246
6.85365	[107689] L-(+) lactic acid [6.851]	95.6867	79-33-4	1.41537e+06
7.08282	[757] glycolic acid [7.049]	93.7541	79-14-1	642760
7.15966	[8217] 1-octadecene [16.36]	57.0924	112-88-9	315597
7.21967	[8217] 1-octadecene [16.36]	59.6593	112-88-9	319990
7.3052	[6287] L-valine 1 [7.296]	95.2769	72-18-4	1.98602e+06
7.4716	[5950] L-alanine 1 [7.4748]	95.3543	56-41-7	1.75051e+06
8.0094	choline [8.019]	90.0219	62-49-7	650184
8.03156	[7971] 3-hydroxypyridine [8.047]	60.5092	109-00-2	116250
8.27001	[6106] L-leucine 1 [8.298]	71.8668	61-90-5	601273
8.52906	[69505] Antiarol [14.156]	53.0845	642-71-7	2.90862e+06
8.58081	[791] DL-isoleucine 1 [8.576]	80.5052	443-79-8	561476
8.90865	[867] malonic acid 1 [8.919]	91.9111	141-82-2	2.11307e+06
9.07681	[6287] L-valine 2 [9.151]	69.5017	72-18-4	764283
9.38245	[8066] 2-butyne-1,4-diol [9.446]	53.5771	110-65-6	1.35723e+06
9.49348	[8222] eicosane [18.464]	60.9748	112-95-8	192833
9.58689	[243] benzoic acid [9.594]	81.9933	65-85-0	235072
9.67944	[5951] L-serine 1 [9.706]	97.5808	56-45-1	6.72011e+06
9.98112	[8222] eicosane [18.464]	67.219	112-95-8	115191
10.1918	[99289] L-allothreonine 1 [10.212]	84.1248	28954-12-3	4.7252e+06
10.2573	[938] nicotinic acid [10.27]	81.7253	59-67-6	126437
10.3161	[444266] maleic acid [10.323]	61.5661	110-16-7	335149
10.462	[1110] succinic acid [10.509]	75.8179	29915-38-6	1.63472e+07
10.5799	[8217] 1-octadecene [16.36]	53.9796	112-88-9	411157
10.6637	[439194] glyceric acid [10.735]	76.8318	473-81-4	5.24533e+06
10.7208	[86073] 5,10,15,20-tetra(4-pyridyl)-21H,23H-porphine [10.768]	57.1558	16834-13-2	69683.1
10.8379	[643798] citraconic acid 1 [11.003]	89.9023	498-23-7	4.81102e+06
10.9286	[643798] citraconic acid 1 [11.003]	72.1671	498-23-7	1.35807e+06
11.0878	[5950] L-alanine 2 [11.182]	87.5567	56-41-7	4.8145e+06
11.2683	[487] methylmalonic acid [9.088]	56.5482	516-05-2	4.79676e+06
11.6135	[643798] citraconic acid 1 [11.003]	64.8194	498-23-7	1.86217e+06
11.6569	[785] benzoquinone [11.7]	61.0627	123-31-9	29457.7
12.409	[8222] eicosane [18.464]	56.0094	112-95-8	191199
12.5163	[8222] eicosane [18.464]	58.4153	112-95-8	178057
12.6053	[439665] threose 2 [12.371]	53.5378	95-43-2	2.26657e+06
12.6415	[8222] eicosane [18.464]	62.1137	112-95-8	134471
12.7386	[92824] D-malic acid [12.794]	74.2916	617-48-1	6.4933e+07
12.8253	[8222] eicosane [18.464]	50.2531	112-95-8	137703
13.0609	[31404] 2,6-ditert-butyl-4-methylphenol 1 [13.049]	65.2987	128-37-0	261943
13.1736	[33032] L-glutamic acid 3 (dehydrated) [13.232]	77.7042	56-86-0	1.71707e+07
13.4143	[5460407] threonic acid [13.652]	61.1867	7306-96-9	714356
13.6107	[5460407] threonic acid [13.652]	75.0982	7306-96-9	9.28899e+06
13.8084	[51] alpha ketoglutaric acid [13.859]	81.5894	328-50-7	2.2353e+06
14.3161	[33032] L-glutamic acid 1 [13.338]	50.8388	56-86-0	7.82257e+06
14.4738	[135] 4-hydroxybenzoic acid [14.505]	66.3394	114-63-6	41967
14.7351	[439240] D-lyxose 1 [14.762]	69.0676	1114-34-7	437390
14.8141	[65550] D-lyxose 2 [14.869]	90.8827	1114-34-7	969016
14.9856	[439240] D-lyxose 2 [14.889]	75.5385	1114-34-7	2.65101e+06
15.1924	[94214] methyl-beta-D-galactopyranoside?? [16.935]	56.2469	1824-94-8	795801
15.234	[6912] xylitol [15.376]	50.0459	87-99-0	628068
15.2557	[8217] 1-octadecene [16.36]	65.5601	112-88-9	2.6927e+06
15.4396	[17106] L-(-)-fucose 1 [15.614]	56.8593	2438-80-4	2.74306e+06
15.4827	[827] ribitol [15.66]	71.0268	488-81-3	252432
15.5442	[827] ribitol [15.66]	95.2651	488-81-3	3.57992e+07
15.7352	[827] ribitol [15.66]	51.8762	488-81-3	1.00517e+07
15.8413	cis-aconitic acid [15.783]	82.9243	499-12-7	1.39005e+08
15.8779	cis-aconitic acid [15.783]	66.0008	499-12-7	1.02438e+07
15.946	glycerol 3-phosphate [15.915]	82.581	57-03-4	1.9379e+06
16.1071	[228398] L-theanine 2 [16.171]	56.1678	3081-61-6	2.32135e+07
16.2064	[71] gluconic acid 1 [17.693]	52.0745	526-95-4	1.49736e+07
16.2601	[80] 3-dehydroshikimic acid 1 [16.302]	65.1995	2922-42-1	586924
16.3406	[8217] 1-octadecene [16.36]	64.0646	112-88-9	135829
16.4483	[8742] shikimic acid [16.433]	76.1929	138-59-0	9.84854e+06
16.554	[311] citric acid [16.615]	92.4591	5949-29-1	1.42024e+07
16.5948	[72] 3,4-dihydroxybenzoic acid [16.586]	58.2439	99-50-3	114199
16.8716	[835] dehydroascorbic acid??1 [16.863]	94.3682	490-83-5	1.07315e+07
16.9791	[6508] quinic acid [17.076]	75.7133	77-95-2	5.42209e+06
17.1102	[90008] psicose 1 [17.059]	92.6035	551-68-8	3.1012e+07
17.2029	[2724552] tagatose 2 [17.212]	96.5466	87-81-0	2.32392e+07
17.25	[448388] D-allose 1 [17.278]	77.963	579-36-2	2.21189e+06
17.3082	[18950] D-mannose 1 [17.287]	93.9289	87-78-5	3.75211e+06
17.3728	[441032] D (+)altrose 1 [17.397]	94.1592	1990-29-0	4.13884e+07
17.4011	[10742] syringic acid [17.359]	66.6915	530-57-4	262113
17.5252	[736] gluconic acid lactone 2 [17.433]	63.5635	90-80-2	6.90996e+06
17.5769	[448388] D-allose 2 [17.521]	96.3195	579-36-2	9.44411e+06
17.7255	[6251] D-mannitol [17.81]	57.525	87-78-5	1.22878e+06
17.7491	[835] dehydroascorbic acid??4 [17.739]	54.5696	490-83-5	4.55313e+06
17.8452	[11850] galactitol [17.986]	73.0049	608-66-2	493446
17.9033	[94214] methyl-beta-D-galactopyranoside?? [16.935]	65.3654	1824-94-8	1.65493e+06
18.0007	[835] dehydroascorbic acid??6 [18.006]	71.161	490-83-5	1.55767e+06
18.905	[985] palmitic acid [18.846]	76.8545	64519-82-0	1.41749e+07
19.0712	[656894] isopropyl beta-D-1-thiogalactopyranoside? [19.097]	68.5691	367-93-1	6.47469e+06
19.2435	[5280507] sinapyl alcohol 2 [19.24]	51.1773	537-33-7	43178.5
19.3001	[892] myo-inositol [19.354]	75.6368	87-89-8	4.00967e+07
19.467	[448388] D-allose 1 [17.278]	68.6778	579-36-2	7.86984e+06
19.5371	ribulose 5-phosphate 2 [19.479]	61.9746	4151-19-3	72401.5
19.6172	[94214] methyl-beta-D-galactopyranoside?? [16.935]	65.781	1824-94-8	2.57099e+06
19.7383	[6251] D-mannitol [17.81]	55.5503	87-78-5	626616
19.7453	[1549111] caffeic acid [19.755]	53.4627	331-39-5	213935
20.1252	[94214] methyl-beta-D-galactopyranoside?? [16.935]	61.6142	1824-94-8	7.35501e+06
20.2215	glycerol 3-phosphate [15.915]	54.4595	57-03-4	925844
20.7216	[4114] xanthotoxin 2 [20.715]	91.5592	298-81-7	9.64552e+06
21.2258	fructose 6-phosphate [21.190]	55.1524	643-13-0	116452
21.2659	[94214] methyl-beta-D-galactopyranoside?? [16.935]	58.6178	1824-94-8	1.25389e+06
21.7173	[11850] galactitol [17.986]	57.7558	608-66-2	4.08942e+06
22.7666	[91476] lactitol [24.877]	52.6301	96-82-2	2.18918e+06
22.9637	[5988] Sucrose [23.988]	75.275	111-11-5	1.77697e+07
23.1139	[91476] lactitol [24.877]	58.2635	96-82-2	1.70961e+06
23.4051	[446284] eicosapentaenoic acid [24.013]	53.7361	10417-94-4	409011
23.4893	[5988] Sucrose [23.988]	71.6438	111-11-5	5.56481e+06
23.7627	[11333] lactulose 1 [23.867]	60.6632	4618-18-2	5.32801e+07
24.1163	[7427] D-(+) trehalose [24.752]	60.2836	6138-23-4	7.43265e+06
24.3463	[5988] Sucrose [23.988]	71.967	111-11-5	4.34699e+07
24.5148	[84571] lactose 2 [24.534]	55.2422	63-42-3	1.20945e+06
24.6111	[7427] D-(+) trehalose [24.752]	68.7043	6138-23-4	3.54301e+06
24.8008	[6255] maltose 2 [24.915]	68.7167	69-79-4	5.61776e+07
25.4236	[439559] palatinose [25.482]	58.3775	13718-94-2	294872
25.5456	[440658] melibiose 1 [25.565]	78.9039	66009-10-7	893004
25.9636	[3034828] palatinitol?2 [26.01]	56.4514	64519-82-0	883759
26.3928	[439451] galactinol 2 [26.479]	74.4209	3687-64-7	9.9056e+06
29.1729	[439242] Raffinose [29.282]	88.0889	17629-30-0	1.9206e+07
29.8697	[192826] maltotriose 1 [29.274]	51.2313	1109-28-0	929357

## Sheet: con_Null_Rep6
Retention time	(PubChem CID)Compound[Retention time]	Match factor	CAS#	Component area
6.25299	[8222] eicosane [18.464]	50.5163	112-95-8	256120
6.53861	[8871] 2-hydroxypyridine [6.519]	96.758	142-08-5	2.10043e+06
6.69679	[1060] pyruvic acid [6.714]	66.008	127-17-3	138743
6.84988	[107689] L-(+) lactic acid [6.851]	94.0092	79-33-4	820740
7.07977	[757] glycolic acid [7.049]	94.5046	79-14-1	695905
7.16025	[8217] 1-octadecene [16.36]	55.3133	112-88-9	337927
7.22021	[8217] 1-octadecene [16.36]	58.4968	112-88-9	335354
7.30304	[6287] L-valine 1 [7.296]	94.9685	72-18-4	1.94802e+06
7.46767	[5950] L-alanine 1 [7.4748]	95.7014	56-41-7	2.4263e+06
8.00722	choline [8.019]	88.8015	62-49-7	519743
8.03081	[7971] 3-hydroxypyridine [8.047]	59.9129	109-00-2	115914
8.27019	[6106] L-leucine 1 [8.298]	66.2102	61-90-5	485663
8.52728	[69505] Antiarol [14.156]	53.9431	642-71-7	2.79876e+06
8.58066	[791] DL-isoleucine 1 [8.576]	82.0668	443-79-8	530379
8.90695	[867] malonic acid 1 [8.919]	88.3497	141-82-2	1.83835e+06
9.07556	[6287] L-valine 2 [9.151]	69.4983	72-18-4	865218
9.37966	[8066] 2-butyne-1,4-diol [9.446]	54.7749	110-65-6	1.34788e+06
9.49309	[12395] hexadecene [14.197]	63.1389	629-73-2	206030
9.58592	[243] benzoic acid [9.594]	82.8619	65-85-0	214907
9.68035	[5951] L-serine 1 [9.706]	97.413	56-45-1	5.99597e+06
9.72937	[5951] L-serine 1 [9.706]	64.8118	56-45-1	553424
9.98127	[8222] eicosane [18.464]	65.133	112-95-8	107865
10.1924	[99289] L-allothreonine 1 [10.212]	84.5103	28954-12-3	4.96605e+06
10.257	[938] nicotinic acid [10.27]	80.8131	59-67-6	129772
10.3143	[444266] maleic acid [10.323]	58.7176	110-16-7	368844
10.461	[1110] succinic acid [10.509]	75.8332	29915-38-6	1.65234e+07
10.5781	[8217] 1-octadecene [16.36]	57.9876	112-88-9	415586
10.6619	[439194] glyceric acid [10.735]	76.681	473-81-4	5.61028e+06
10.7195	[86073] 5,10,15,20-tetra(4-pyridyl)-21H,23H-porphine [10.768]	52.4955	16834-13-2	123999
10.8364	[643798] citraconic acid 1 [11.003]	89.5842	498-23-7	5.2519e+06
10.9269	[643798] citraconic acid 1 [11.003]	69.8337	498-23-7	1.23908e+06
11.0865	[5950] L-alanine 2 [11.182]	89.162	56-41-7	4.67003e+06
11.2671	[487] methylmalonic acid [9.088]	55.5978	516-05-2	5.01748e+06
11.6129	[643798] citraconic acid 1 [11.003]	63.5891	498-23-7	2.03804e+06
11.6557	[785] benzoquinone [11.7]	55.9349	123-31-9	49279.1
12.4084	[8222] eicosane [18.464]	52.3223	112-95-8	216622
12.5166	[8222] eicosane [18.464]	58.0418	112-95-8	177301
12.6045	[439665] threose 2 [12.371]	54.0141	95-43-2	2.1944e+06
12.641	[8222] eicosane [18.464]	58.519	112-95-8	139039
12.7351	[92824] D-malic acid [12.794]	74.4736	617-48-1	6.89643e+07
12.8253	[8222] eicosane [18.464]	58.3435	112-95-8	145993
13.0603	[31404] 2,6-ditert-butyl-4-methylphenol 1 [13.049]	65.6094	128-37-0	262133
13.1727	[33032] L-glutamic acid 3 (dehydrated) [13.232]	77.7727	56-86-0	1.76531e+07
13.2992	[8217] 1-octadecene [16.36]	51.22	112-88-9	300289
13.4132	[5460407] threonic acid [13.652]	55.5978	7306-96-9	895567
13.5121	[8217] 1-octadecene [16.36]	50.5121	112-88-9	317253
13.6092	[5460407] threonic acid [13.652]	75.0051	7306-96-9	9.38117e+06
13.8067	[51] alpha ketoglutaric acid [13.859]	83.8353	328-50-7	2.42006e+06
14.4733	[135] 4-hydroxybenzoic acid [14.505]	73.6144	114-63-6	36235.3
14.7325	[439240] D-lyxose 1 [14.762]	74.1777	1114-34-7	471427
14.813	[65550] D-lyxose 2 [14.869]	91.0528	1114-34-7	1.11827e+06
14.9835	[439240] D-lyxose 2 [14.889]	74.0379	1114-34-7	2.70152e+06
15.2547	[8217] 1-octadecene [16.36]	65.2534	112-88-9	2.85357e+06
15.4384	[17106] L-(-)-fucose 1 [15.614]	55.502	2438-80-4	2.65071e+06
15.4799	[94154] arabitol [15.601]	67.1097	488-82-4	280204
15.5431	[827] ribitol [15.66]	95.329	488-81-3	3.70305e+07
15.7317	[827] ribitol [15.66]	51.2743	488-81-3	1.03256e+07
15.8353	cis-aconitic acid [15.783]	95.4356	499-12-7	1.57145e+08
15.8749	cis-aconitic acid [15.783]	82.3883	499-12-7	1.27649e+07
15.9446	glycerol 3-phosphate [15.915]	82.8581	57-03-4	1.92371e+06
16.1054	[228398] L-theanine 2 [16.171]	54.8785	3081-61-6	2.13012e+07
16.2043	[71] gluconic acid 1 [17.693]	52.4073	526-95-4	1.49092e+07
16.2584	[80] 3-dehydroshikimic acid 1 [16.302]	64.2642	2922-42-1	593059
16.3392	[8217] 1-octadecene [16.36]	67.8074	112-88-9	131749
16.4477	[8742] shikimic acid [16.433]	75.6214	138-59-0	9.86595e+06
16.5506	[311] citric acid [16.615]	90.3168	5949-29-1	9.29395e+06
16.8701	[835] dehydroascorbic acid??1 [16.863]	95.8927	490-83-5	1.07928e+07
16.9782	[6508] quinic acid [17.076]	75.313	77-95-2	4.89487e+06
17.1078	[90008] psicose 1 [17.059]	95.3935	551-68-8	2.96525e+07
17.1422	[835] dehydroascorbic acid??2 [17.139]	50.1714	490-83-5	1.4911e+06
17.2013	[2724552] tagatose 2 [17.212]	94.6172	87-81-0	2.13407e+07
17.249	[448388] D-allose 1 [17.278]	78.0024	579-36-2	1.84157e+06
17.3056	[448388] D-allose 1 [17.278]	92.9497	579-36-2	3.17201e+06
17.3712	[441032] D (+)altrose 1 [17.397]	92.1787	1990-29-0	3.99169e+07
17.4001	[10742] syringic acid [17.359]	67.0861	530-57-4	289987
17.5221	[736] gluconic acid lactone 2 [17.433]	68.7411	90-80-2	7.87793e+06
17.576	[448388] D-allose 2 [17.521]	95.5684	579-36-2	8.4966e+06
17.7248	[6251] D-mannitol [17.81]	57.2118	87-78-5	1.31551e+06
17.7472	[835] dehydroascorbic acid??4 [17.739]	54.3384	490-83-5	4.87993e+06
17.8426	[11850] galactitol [17.986]	73.7295	608-66-2	445495
17.9021	[94214] methyl-beta-D-galactopyranoside?? [16.935]	63.726	1824-94-8	1.69803e+06
17.9995	[835] dehydroascorbic acid??6 [18.006]	70.6556	490-83-5	1.33639e+06
18.9046	[985] palmitic acid [18.846]	76.7474	64519-82-0	1.63418e+07
19.0704	[656894] isopropyl beta-D-1-thiogalactopyranoside? [19.097]	67.9996	367-93-1	6.82666e+06
19.2438	[5280507] sinapyl alcohol 2 [19.24]	52.966	537-33-7	44227.2
19.2985	[892] myo-inositol [19.354]	76.4544	87-89-8	4.32776e+07
19.4649	[448388] D-allose 1 [17.278]	68.282	579-36-2	8.04445e+06
19.5365	ribulose 5-phosphate 2 [19.479]	63.7474	4151-19-3	62313.7
19.6168	[94214] methyl-beta-D-galactopyranoside?? [16.935]	67.0455	1824-94-8	2.88932e+06
19.7352	[448388] D-allose 2 [17.521]	59.4035	579-36-2	518215
19.7444	[1549111] caffeic acid [19.755]	56.3635	331-39-5	228738
20.1238	[94214] methyl-beta-D-galactopyranoside?? [16.935]	60.8631	1824-94-8	7.63451e+06
20.2195	glycerol 3-phosphate [15.915]	57.2994	57-03-4	942395
20.7205	[4114] xanthotoxin 2 [20.715]	91.405	298-81-7	1.12814e+07
21.2155	fructose 6-phosphate [21.190]	55.7677	643-13-0	81735.2
21.2649	[94214] methyl-beta-D-galactopyranoside?? [16.935]	57.6388	1824-94-8	1.08268e+06
21.716	[11850] galactitol [17.986]	55.8701	608-66-2	3.95616e+06
22.7645	[91476] lactitol [24.877]	54.6065	96-82-2	2.41865e+06
22.9618	[5988] Sucrose [23.988]	75.3052	111-11-5	2.03702e+07
23.1129	[91476] lactitol [24.877]	58.2779	96-82-2	1.77048e+06
23.4025	[440080] kestose [29.266]	57.2308	470-69-9	603224
23.4875	[5988] Sucrose [23.988]	71.877	111-11-5	6.83212e+06
23.762	[11333] lactulose 1 [23.867]	59.6914	4618-18-2	5.78915e+07
24.1158	[7427] D-(+) trehalose [24.752]	61.3038	6138-23-4	7.86857e+06
24.3444	[5988] Sucrose [23.988]	71.8612	111-11-5	4.56143e+07
24.401	[11333] lactulose 3 [24.431]	52.7107	4618-18-2	1.3395e+06
24.6105	[7427] D-(+) trehalose [24.752]	71.8389	6138-23-4	3.90144e+06
24.7979	[6255] maltose 2 [24.915]	68.3832	69-79-4	6.38267e+07
25.4228	[439559] palatinose [25.482]	58.1173	13718-94-2	236368
25.5448	[440658] melibiose 1 [25.565]	77.6474	66009-10-7	816419
25.9621	[3034828] palatinitol?2 [26.01]	53.9065	64519-82-0	835366
26.3916	[439451] galactinol 2 [26.479]	74.314	3687-64-7	9.2854e+06
29.1708	[439242] Raffinose [29.282]	91.3832	17629-30-0	1.93296e+07
29.8675	[192826] maltotriose 1 [29.274]	51.4236	1109-28-0	812746

## Sheet: con_8-5_Rep1
Retention time	(PubChem CID)Compound[Retention time]	Match factor	CAS#	Component area
6.19904	[8222] eicosane [18.464]	53.3782	112-95-8	160099
6.25673	[8222] eicosane [18.464]	52.8942	112-95-8	194643
6.54242	[8871] 2-hydroxypyridine [6.519]	96.6214	142-08-5	1.02809e+06
6.70007	[1060] pyruvic acid [6.714]	94.4619	127-17-3	333320
6.85511	[107689] L-(+) lactic acid [6.851]	94.9035	79-33-4	708798
7.08423	[757] glycolic acid [7.049]	77.6443	79-14-1	167447
7.16285	[8217] 1-octadecene [16.36]	55.7183	112-88-9	263654
7.22299	[8217] 1-octadecene [16.36]	60.3787	112-88-9	278136
7.30759	[6287] L-valine 1 [7.296]	85.988	72-18-4	866563
7.47211	[5950] L-alanine 1 [7.4748]	95.6849	56-41-7	3.79971e+06
7.74476	[64956] DL-3-aminoisobutyric acid 1 [9.066]	50.2946	10569-71-9	197745
8.01042	choline [8.019]	83.5801	62-49-7	256474
8.03772	[7971] 3-hydroxypyridine [8.047]	56.8658	109-00-2	65630.9
8.27093	[6106] L-leucine 1 [8.298]	73.5656	61-90-5	433071
8.5298	[69505] Antiarol [14.156]	54.0426	642-71-7	2.40933e+06
8.58198	[791] DL-isoleucine 1 [8.576]	79.8585	443-79-8	354898
8.91008	[867] malonic acid 1 [8.919]	87.8602	141-82-2	2.21728e+06
9.08132	[6287] L-valine 2 [9.151]	74.8516	72-18-4	867419
9.38314	[8066] 2-butyne-1,4-diol [9.446]	52.9757	110-65-6	2.13673e+06
9.49703	[8222] eicosane [18.464]	64.205	112-95-8	144877
9.58952	[243] benzoic acid [9.594]	89.5698	65-85-0	160471
9.68196	[5951] L-serine 1 [9.706]	98.0375	56-45-1	2.45091e+07
9.86668	[1004] phosphoric acid [9.966]	73.8445	7664-38-2	6.05864e+07
9.98503	[8222] eicosane [18.464]	64.5137	112-95-8	88486.9
10.195	[99289] L-allothreonine 1 [10.212]	88.4674	28954-12-3	7.28561e+06
10.2585	[938] nicotinic acid [10.27]	80.5816	59-67-6	68366.9
10.3457	[8217] 1-octadecene [16.36]	54.0875	112-88-9	372062
10.3661	[750] glycine [10.456]	62.09	56-40-6	353852
10.4628	[1110] succinic acid [10.509]	76.0215	29915-38-6	1.08163e+07
10.5816	[8217] 1-octadecene [16.36]	56.2282	112-88-9	324414
10.6655	[439194] glyceric acid [10.735]	77.454	473-81-4	1.07419e+07
10.7197	[86073] 5,10,15,20-tetra(4-pyridyl)-21H,23H-porphine [10.768]	53.0576	16834-13-2	65577.3
10.9511	[444972] fumaric acid [10.94]	73.4338	17013-01-3	389152
11.0906	[5950] L-alanine 2 [11.182]	77.8403	56-41-7	1.97319e+06
11.2692	[487] methylmalonic acid [9.088]	56.3567	516-05-2	3.31205e+06
12.4131	[8222] eicosane [18.464]	64.7991	112-95-8	118602
12.5206	[8222] eicosane [18.464]	61.6472	112-95-8	166756
12.6084	[111064] ribonic acid-gamma-lactone 2 [15.154]	53.2448	5336-08-3	1.78191e+06
12.6452	[8222] eicosane [18.464]	61.8732	112-95-8	123157
12.742	[92824] D-malic acid [12.794]	74.2731	617-48-1	6.20046e+07
12.8298	[12395] hexadecene [14.197]	58.6355	629-73-2	140488
12.9822	[169019] D-threitol [12.954]	53.8342	6968-16-7	1.908e+06
13.0622	[31404] 2,6-ditert-butyl-4-methylphenol 1 [13.049]	66.8815	128-37-0	97437
13.1767	[33032] L-glutamic acid 3 (dehydrated) [13.232]	77.7296	56-86-0	9.97058e+06
13.2913	[119] gamma-aminobutyric acid (GABA) [13.326]	54.2234	56-12-2	234173
13.3019	[8217] 1-octadecene [16.36]	52.3762	112-88-9	223279
13.3899	[12395] hexadecene [14.197]	56.1226	629-73-2	332355
13.4202	[5460407] threonic acid [13.652]	64.6729	7306-96-9	563532
13.6165	[5460407] threonic acid [13.652]	74.932	7306-96-9	7.38468e+06
13.8126	[51] alpha ketoglutaric acid [13.859]	80.7042	328-50-7	3.77473e+06
14.6903	[1183] vanillin [14.707]	53.3232	121-33-5	37499.9
14.7394	[6027] xylose 2 [14.791]	84.4458	58-86-6	471829
14.8193	[65550] D-lyxose 2 [14.869]	91.998	1114-34-7	651021
14.9909	[439240] D-lyxose 2 [14.889]	77.6984	1114-34-7	2.61359e+06
15.2406	[6912] xylitol [15.376]	63.1206	87-99-0	472877
15.2684	[8217] 1-octadecene [16.36]	59.5642	112-88-9	811349
15.4449	[17106] L-(-)-fucose 1 [15.614]	62.6915	2438-80-4	1.61609e+06
15.4899	[827] ribitol [15.66]	78.616	488-81-3	252060
15.5522	[827] ribitol [15.66]	95.1612	488-81-3	3.00138e+07
15.7432	[827] ribitol [15.66]	51.3186	488-81-3	8.40464e+06
15.855	cis-aconitic acid [15.783]	66.0523	499-12-7	1.27167e+08
15.9506	glycerol 3-phosphate [15.915]	78.3633	57-03-4	969775
16.1112	[228398] L-theanine 2 [16.171]	55.3355	3081-61-6	1.83464e+07
16.2117	[71] gluconic acid 1 [17.693]	51.0043	526-95-4	9.73288e+06
16.2658	[80] 3-dehydroshikimic acid 1 [16.302]	65.6037	2922-42-1	623920
16.3455	[8217] 1-octadecene [16.36]	64.2385	112-88-9	106899
16.4543	[8742] shikimic acid [16.433]	76.1809	138-59-0	1.32851e+07
16.559	[311] citric acid [16.615]	92.3769	5949-29-1	1.14653e+07
16.8768	[835] dehydroascorbic acid??1 [16.863]	96.7538	490-83-5	7.41006e+06
16.9531	[2724552] tagatose 1 [17.011]	58.5834	87-81-0	514092
16.9851	[6508] quinic acid [17.076]	75.3348	77-95-2	8.04847e+06
17.0706	[90008] psicose 1 [17.059]	66.7377	551-68-8	790082
17.1153	[90008] psicose 1 [17.059]	86.1849	551-68-8	2.11027e+07
17.2084	[2724552] tagatose 2 [17.212]	95.1998	87-81-0	1.56625e+07
17.2546	[448388] D-allose 1 [17.278]	79.2835	579-36-2	1.54868e+06
17.3137	[18950] D-mannose 1 [17.287]	92.859	87-78-5	2.96301e+06
17.3785	[441032] D (+)altrose 1 [17.397]	96.1599	1990-29-0	3.32782e+07
17.5294	[736] gluconic acid lactone 2 [17.433]	55.1626	90-80-2	3.94252e+06
17.5832	[448388] D-allose 2 [17.521]	96.3115	579-36-2	7.032e+06
17.7325	[6251] D-mannitol [17.81]	54.8001	87-78-5	939409
17.7537	[94214] methyl-beta-D-galactopyranoside?? [16.935]	53.7304	1824-94-8	3.78181e+06
17.8509	[11850] galactitol [17.986]	87.5152	608-66-2	567671
17.9083	[94214] methyl-beta-D-galactopyranoside?? [16.935]	66.2229	1824-94-8	1.71087e+06
18.005	[835] dehydroascorbic acid??6 [18.006]	71.6477	490-83-5	1.53425e+06
18.9096	[985] palmitic acid [18.846]	76.7977	64519-82-0	1.42633e+07
19.077	[656894] isopropyl beta-D-1-thiogalactopyranoside? [19.097]	68.5787	367-93-1	3.70997e+06
19.2462	[5280507] sinapyl alcohol 2 [19.24]	51.5144	537-33-7	20421.2
19.3062	[892] myo-inositol [19.354]	80.3134	87-89-8	3.05055e+07
19.4721	[448388] D-allose 1 [17.278]	68.881	579-36-2	8.1735e+06
19.6278	[441032] D (+)altrose 2 [17.46]	66.0028	1990-29-0	1.14312e+06
19.7416	[441032] D (+)altrose 2 [17.46]	66.3957	1990-29-0	557268
19.7493	[1549111] caffeic acid [19.755]	52.2258	331-39-5	134468
20.1304	[94214] methyl-beta-D-galactopyranoside?? [16.935]	59.23	1824-94-8	7.31078e+06
20.2271	glycerol 3-phosphate [15.915]	55.8767	57-03-4	810880
20.7268	[4114] xanthotoxin 2 [20.715]	91.6127	298-81-7	9.45403e+06
21.2734	[94214] methyl-beta-D-galactopyranoside?? [16.935]	60.7006	1824-94-8	2.18796e+06
21.7241	[11850] galactitol [17.986]	54.9993	608-66-2	4.38429e+06
22.7737	[91476] lactitol [24.877]	57.4493	96-82-2	2.08394e+06
22.9707	[5988] Sucrose [23.988]	75.9688	111-11-5	1.04216e+07
23.1208	[656894] isopropyl beta-D-1-thiogalactopyranoside? [19.097]	58.8993	367-93-1	1.36629e+06
23.495	[5988] Sucrose [23.988]	70.9224	111-11-5	3.23724e+06
23.7679	[11333] lactulose 1 [23.867]	67.2524	4618-18-2	3.47928e+07
23.9005	[5988] Sucrose [23.988]	50.0308	111-11-5	6.59096e+07
24.1213	[7427] D-(+) trehalose [24.752]	55.2226	6138-23-4	4.75003e+06
24.3514	[5988] Sucrose [23.988]	72.3383	111-11-5	2.63724e+07
24.5178	[84571] lactose 2 [24.534]	58.0649	63-42-3	782570
24.8053	[6255] maltose 2 [24.915]	70.4087	69-79-4	3.77794e+07
25.5539	[439193] isomaltose 1 [25.625]	78.4741	499-40-1	716452
25.9718	[16212335] loganin [25.963]	58.758	18524-94-2	925819
26.4005	[439451] galactinol 2 [26.479]	74.3351	3687-64-7	8.66977e+06
29.1871	[5988] Sucrose [23.988]	76.1074	111-11-5	1.44023e+07
29.8855	[192826] maltotriose 1 [29.274]	55.5161	1109-28-0	1.26732e+06
30.16	[5988] Sucrose [23.988]	57.1548	111-11-5	387438
30.6407	[439242] Raffinose [29.282]	51.9507	17629-30-0	417777

## Sheet: con_8-5_Rep2
Retention time	(PubChem CID)Compound[Retention time]	Match factor	CAS#	Component area
6.19762	[8222] eicosane [18.464]	54.6811	112-95-8	210290
6.25433	[8222] eicosane [18.464]	54.7803	112-95-8	237224
6.54024	[8871] 2-hydroxypyridine [6.519]	96.2062	142-08-5	1.43365e+06
6.70076	[1060] pyruvic acid [6.714]	93.3301	127-17-3	334462
6.85519	[107689] L-(+) lactic acid [6.851]	93.1867	79-33-4	618044
7.08488	[757] glycolic acid [7.049]	79.7572	79-14-1	256834
7.1616	[8217] 1-octadecene [16.36]	56.2186	112-88-9	307986
7.22166	[8217] 1-octadecene [16.36]	59.8984	112-88-9	318062
7.30771	[6287] L-valine 1 [7.296]	85.6364	72-18-4	1.10032e+06
7.47316	[5950] L-alanine 1 [7.4748]	95.6522	56-41-7	2.90461e+06
8.01018	choline [8.019]	90.8847	62-49-7	467510
8.03459	[7971] 3-hydroxypyridine [8.047]	60.796	109-00-2	82190.4
8.27299	[6106] L-leucine 1 [8.298]	72.4661	61-90-5	550276
8.52953	[69505] Antiarol [14.156]	53.9801	642-71-7	2.61119e+06
8.58212	[791] DL-isoleucine 1 [8.576]	79.5125	443-79-8	435179
8.90986	[867] malonic acid 1 [8.919]	86.2854	141-82-2	2.2512e+06
9.08021	[6287] L-valine 2 [9.151]	66.4787	72-18-4	804221
9.38172	[8066] 2-butyne-1,4-diol [9.446]	52.3196	110-65-6	1.51374e+06
9.49555	[8222] eicosane [18.464]	65.3719	112-95-8	217537
9.58931	[243] benzoic acid [9.594]	72.994	65-85-0	280877
9.67862	[5951] L-serine 1 [9.706]	98.1217	56-45-1	2.63581e+07
9.86534	[1004] phosphoric acid [9.966]	73.9009	7664-38-2	6.56233e+07
9.98412	[8222] eicosane [18.464]	63.9273	112-95-8	129991
10.1901	[99289] L-allothreonine 1 [10.212]	82.313	28954-12-3	7.4803e+06
10.2565	[938] nicotinic acid [10.27]	79.7057	59-67-6	85014.4
10.3444	[8217] 1-octadecene [16.36]	55.1582	112-88-9	465556
10.4628	[1110] succinic acid [10.509]	73.9862	29915-38-6	1.25965e+07
10.5809	[8217] 1-octadecene [16.36]	57.288	112-88-9	435018
10.6648	[439194] glyceric acid [10.735]	77.3824	473-81-4	1.22938e+07
10.7194	[86073] 5,10,15,20-tetra(4-pyridyl)-21H,23H-porphine [10.768]	53.5673	16834-13-2	91340.5
10.8385	[643798] citraconic acid 1 [11.003]	89.3229	498-23-7	1.44121e+06
10.9293	[643798] citraconic acid 1 [11.003]	58.7342	498-23-7	382822
10.95	[444972] fumaric acid [10.94]	58.1353	17013-01-3	430369
11.0088	[8222] eicosane [18.464]	54.9204	112-95-8	85832.4
11.0903	[5950] L-alanine 2 [11.182]	81.7968	56-41-7	3.62099e+06
11.2688	[487] methylmalonic acid [9.088]	56.0928	516-05-2	3.99143e+06
11.6153	[643798] citraconic acid 1 [11.003]	61.054	498-23-7	648248
11.6571	[785] benzoquinone [11.7]	52.8538	123-31-9	33791.8
12.4115	[8222] eicosane [18.464]	60.4785	112-95-8	182611
12.5184	[8222] eicosane [18.464]	61.3301	112-95-8	211725
12.6072	[439665] threose 2 [12.371]	53.4727	95-43-2	2.07133e+06
12.644	[8222] eicosane [18.464]	62.4703	112-95-8	163731
12.7402	[92824] D-malic acid [12.794]	73.9677	617-48-1	6.67055e+07
12.8291	[8222] eicosane [18.464]	60.4871	112-95-8	156780
13.062	[31404] 2,6-ditert-butyl-4-methylphenol 1 [13.049]	74.9203	128-37-0	174491
13.1755	[33032] L-glutamic acid 3 (dehydrated) [13.232]	77.8838	56-86-0	1.52131e+07
13.3015	[8217] 1-octadecene [16.36]	52.7427	112-88-9	250091
13.3894	[11636] heptacosane [24.373]	57.2846	593-49-7	409169
13.419	[5460407] threonic acid [13.652]	68.2421	7306-96-9	616483
13.614	[5460407] threonic acid [13.652]	74.9275	7306-96-9	8.66023e+06
13.8102	[51] alpha ketoglutaric acid [13.859]	82.2554	328-50-7	4.30042e+06
14.7375	[439240] D-lyxose 1 [14.762]	74.9017	1114-34-7	460958
14.8178	[65550] D-lyxose 2 [14.869]	89.815	1114-34-7	805667
14.9887	[439240] D-lyxose 2 [14.889]	74.4946	1114-34-7	3.03357e+06
15.2597	[8217] 1-octadecene [16.36]	65.4023	112-88-9	1.71614e+06
15.4874	[827] ribitol [15.66]	66.9007	488-81-3	254726
15.55	[827] ribitol [15.66]	95.1726	488-81-3	3.368e+07
15.7408	[827] ribitol [15.66]	51.2935	488-81-3	1.00464e+07
15.8549	cis-aconitic acid [15.783]	73.4144	499-12-7	1.34635e+08
15.8892	cis-aconitic acid [15.783]	78.709	499-12-7	1.44525e+07
15.9493	glycerol 3-phosphate [15.915]	80.1202	57-03-4	1.43003e+06
16.1098	[228398] L-theanine 2 [16.171]	55.662	3081-61-6	2.05861e+07
16.2098	[71] gluconic acid 1 [17.693]	51.5786	526-95-4	1.12449e+07
16.2644	[80] 3-dehydroshikimic acid 1 [16.302]	64.9443	2922-42-1	722640
16.3432	[8217] 1-octadecene [16.36]	74.014	112-88-9	119370
16.4524	[8742] shikimic acid [16.433]	75.6634	138-59-0	1.60122e+07
16.5579	[311] citric acid [16.615]	91.8954	5949-29-1	1.31826e+07
16.8754	[835] dehydroascorbic acid??1 [16.863]	95.6643	490-83-5	8.47759e+06
16.9514	[2724552] tagatose 1 [17.011]	53.8655	87-81-0	475511
16.9832	[6508] quinic acid [17.076]	76.6496	77-95-2	1.03372e+07
17.1135	[90008] psicose 1 [17.059]	88.3549	551-68-8	2.33827e+07
17.2066	[2724552] tagatose 2 [17.212]	95.281	87-81-0	1.77101e+07
17.2526	[448388] D-allose 1 [17.278]	80.8482	579-36-2	1.59153e+06
17.3109	[448388] D-allose 1 [17.278]	94.2691	579-36-2	2.95676e+06
17.3761	[441032] D (+)altrose 1 [17.397]	96.2044	1990-29-0	3.71124e+07
17.4042	[10742] syringic acid [17.359]	63.8399	530-57-4	126261
17.5288	[736] gluconic acid lactone 2 [17.433]	52.9426	90-80-2	3.15443e+06
17.5812	[448388] D-allose 2 [17.521]	96.2811	579-36-2	8.08975e+06
17.7307	[6251] D-mannitol [17.81]	54.4722	87-78-5	1.38535e+06
17.7516	[94214] methyl-beta-D-galactopyranoside?? [16.935]	53.1251	1824-94-8	4.48195e+06
17.8483	[11850] galactitol [17.986]	84.8582	608-66-2	663896
17.9073	[94214] methyl-beta-D-galactopyranoside?? [16.935]	65.57	1824-94-8	1.80433e+06
18.0035	[835] dehydroascorbic acid??6 [18.006]	71.1047	490-83-5	1.84113e+06
18.5622	[5460673] D-saccharic acid [18.614]	51.0261	87-73-0	470066
18.907	[985] palmitic acid [18.846]	76.7322	64519-82-0	1.54988e+07
19.0743	[656894] isopropyl beta-D-1-thiogalactopyranoside? [19.097]	69.1089	367-93-1	4.82808e+06
19.3032	[892] myo-inositol [19.354]	76.674	87-89-8	3.35619e+07
19.47	[448388] D-allose 1 [17.278]	68.9047	579-36-2	9.2413e+06
19.5412	ribulose 5-phosphate 2 [19.479]	59.9163	4151-19-3	73166.4
19.7397	[441032] D (+)altrose 2 [17.46]	66.217	1990-29-0	714202
20.1281	[94214] methyl-beta-D-galactopyranoside?? [16.935]	59.0222	1824-94-8	6.91604e+06
20.224	glycerol 3-phosphate [15.915]	55.1072	57-03-4	1.05671e+06
20.7245	[4114] xanthotoxin 2 [20.715]	91.1705	298-81-7	1.05414e+07
21.269	[94214] methyl-beta-D-galactopyranoside?? [16.935]	60.2169	1824-94-8	2.37765e+06
21.7209	[11850] galactitol [17.986]	55.5752	608-66-2	4.69547e+06
22.7701	[91476] lactitol [24.877]	54.4443	96-82-2	2.40372e+06
22.9674	[5988] Sucrose [23.988]	75.8388	111-11-5	1.05607e+07
23.1169	[656894] isopropyl beta-D-1-thiogalactopyranoside? [19.097]	59.0737	367-93-1	1.60543e+06
23.2032	[3034828] palatinitol 1? [25.922]	50.9648	585-88-6	665594
23.4935	[5988] Sucrose [23.988]	70.7774	111-11-5	3.34214e+06
23.7635	[11333] lactulose 1 [23.867]	62.1179	4618-18-2	3.54423e+07
23.8967	[5988] Sucrose [23.988]	56.6302	111-11-5	7.08927e+07
23.9549	[446284] eicosapentaenoic acid [24.013]	57.6444	10417-94-4	4.43515e+07
24.1187	[7427] D-(+) trehalose [24.752]	55.8913	6138-23-4	4.57833e+06
24.3489	[5988] Sucrose [23.988]	72.4106	111-11-5	2.68184e+07
24.8029	[6255] maltose 2 [24.915]	69.3229	69-79-4	3.74891e+07
25.5511	[440658] melibiose 1 [25.565]	75.8255	66009-10-7	889806
25.9688	[16212335] loganin [25.963]	62.2854	18524-94-2	1.33285e+06
26.3979	[439451] galactinol 2 [26.479]	74.2984	3687-64-7	9.84556e+06
29.1812	[439242] Raffinose [29.282]	78.5056	17629-30-0	2.14451e+07
29.8793	[192826] maltotriose 1 [29.274]	54.9356	1109-28-0	1.66118e+06
30.1514	[5988] Sucrose [23.988]	53.9319	111-11-5	458690
30.631	[439242] Raffinose [29.282]	50.4114	17629-30-0	472852

## Sheet: con_8-5_Rep3
Retention time	(PubChem CID)Compound[Retention time]	Match factor	CAS#	Component area
6.19715	[8222] eicosane [18.464]	52.5903	112-95-8	160674
6.53989	[8871] 2-hydroxypyridine [6.519]	96.5497	142-08-5	1.54945e+06
6.69928	[1060] pyruvic acid [6.714]	88.9486	127-17-3	513893
6.85328	[107689] L-(+) lactic acid [6.851]	94.5333	79-33-4	853628
7.08283	[757] glycolic acid [7.049]	92.5143	79-14-1	382227
7.16094	[8217] 1-octadecene [16.36]	55.4274	112-88-9	241656
7.22112	[8217] 1-octadecene [16.36]	60.2482	112-88-9	242577
7.30541	[6287] L-valine 1 [7.296]	85.6549	72-18-4	1.19207e+06
7.47099	[5950] L-alanine 1 [7.4748]	95.7473	56-41-7	2.80241e+06
8.00939	choline [8.019]	90.2997	62-49-7	548232
8.0319	[7971] 3-hydroxypyridine [8.047]	67.4242	109-00-2	99132
8.27288	[6106] L-leucine 1 [8.298]	64.9395	61-90-5	354097
8.52906	[69505] Antiarol [14.156]	53.5729	642-71-7	2.31268e+06
8.58219	[791] DL-isoleucine 1 [8.576]	80.0564	443-79-8	542647
8.90917	[867] malonic acid 1 [8.919]	83.9255	141-82-2	2.10235e+06
9.07697	[6287] L-valine 2 [9.151]	72.3986	72-18-4	766336
9.38176	[8066] 2-butyne-1,4-diol [9.446]	53.6956	110-65-6	1.35176e+06
9.49495	[8222] eicosane [18.464]	61.3421	112-95-8	140200
9.5893	[243] benzoic acid [9.594]	88.0541	65-85-0	239029
9.67961	[5951] L-serine 1 [9.706]	98.0502	56-45-1	1.25373e+07
9.98293	[8222] eicosane [18.464]	68.3545	112-95-8	95478.6
10.1928	[99289] L-allothreonine 1 [10.212]	84.8355	28954-12-3	5.9461e+06
10.2567	[938] nicotinic acid [10.27]	80.3446	59-67-6	96630.4
10.3446	[8217] 1-octadecene [16.36]	51.7966	112-88-9	296683
10.4619	[1110] succinic acid [10.509]	75.5921	29915-38-6	1.23744e+07
10.5799	[8217] 1-octadecene [16.36]	55.0783	112-88-9	308701
10.6637	[439194] glyceric acid [10.735]	77.3246	473-81-4	1.27261e+07
10.7189	[86073] 5,10,15,20-tetra(4-pyridyl)-21H,23H-porphine [10.768]	58.906	16834-13-2	127023
10.8379	[643798] citraconic acid 1 [11.003]	89.7258	498-23-7	2.56591e+06
10.9285	[643798] citraconic acid 1 [11.003]	60.9389	498-23-7	594590
10.9491	[444972] fumaric acid [10.94]	57.0835	17013-01-3	440381
11.0891	[5950] L-alanine 2 [11.182]	85.2359	56-41-7	4.82968e+06
11.2684	[487] methylmalonic acid [9.088]	56.568	516-05-2	4.32263e+06
11.6143	[643798] citraconic acid 1 [11.003]	61.5293	498-23-7	1.08578e+06
12.4105	[8222] eicosane [18.464]	53.9146	112-95-8	139841
12.6061	[439665] threose 2 [12.371]	53.8322	95-43-2	2.06151e+06
12.6439	[8222] eicosane [18.464]	56.1274	112-95-8	98739.2
12.7406	[92824] D-malic acid [12.794]	74.1568	617-48-1	6.52703e+07
13.0614	[31404] 2,6-ditert-butyl-4-methylphenol 1 [13.049]	53.2238	128-37-0	92931
13.1745	[33032] L-glutamic acid 3 (dehydrated) [13.232]	77.8455	56-86-0	1.82584e+07
13.4169	[5460407] threonic acid [13.652]	65.0291	7306-96-9	861355
13.6119	[5460407] threonic acid [13.652]	75.0987	7306-96-9	9.0272e+06
13.8099	[51] alpha ketoglutaric acid [13.859]	82.7629	328-50-7	4.77013e+06
14.4133	[94214] methyl-beta-D-galactopyranoside?? [16.935]	54.4396	1824-94-8	862629
14.6894	[1183] vanillin [14.707]	53.4082	121-33-5	55456.7
14.7371	[439240] D-lyxose 1 [14.762]	77.4429	1114-34-7	483518
14.8166	[65550] D-lyxose 2 [14.869]	92.5154	1114-34-7	979425
14.9882	[439240] D-lyxose 2 [14.889]	75.4163	1114-34-7	3.25036e+06
15.2575	[8217] 1-octadecene [16.36]	66.0109	112-88-9	1.80422e+06
15.4409	[17106] L-(-)-fucose 1 [15.614]	61.8037	2438-80-4	1.74173e+06
15.4864	[827] ribitol [15.66]	66.9362	488-81-3	286608
15.5485	[827] ribitol [15.66]	95.2543	488-81-3	3.45243e+07
15.7393	[827] ribitol [15.66]	51.2082	488-81-3	1.10423e+07
15.8527	cis-aconitic acid [15.783]	65.098	499-12-7	1.28862e+08
15.8861	cis-aconitic acid [15.783]	75.5443	499-12-7	1.50431e+07
15.9488	glycerol 3-phosphate [15.915]	78.9165	57-03-4	1.48889e+06
16.109	[228398] L-theanine 2 [16.171]	54.9836	3081-61-6	1.99979e+07
16.2092	[71] gluconic acid 1 [17.693]	51.6268	526-95-4	1.16713e+07
16.2636	[80] 3-dehydroshikimic acid 1 [16.302]	65.9814	2922-42-1	764469
16.343	[8217] 1-octadecene [16.36]	58.0657	112-88-9	93108.5
16.4512	[8742] shikimic acid [16.433]	76.2856	138-59-0	1.54579e+07
16.5543	[311] citric acid [16.615]	89.1898	5949-29-1	7.62387e+06
16.8739	[835] dehydroascorbic acid??1 [16.863]	96.1542	490-83-5	9.63649e+06
16.9505	[2724552] tagatose 1 [17.011]	55.959	87-81-0	518069
16.9824	[6508] quinic acid [17.076]	76.3612	77-95-2	7.77411e+06
17.1122	[90008] psicose 1 [17.059]	90.3381	551-68-8	2.45675e+07
17.2046	[2724552] tagatose 2 [17.212]	95.4723	87-81-0	1.80531e+07
17.2538	[448388] D-allose 1 [17.278]	78.0351	579-36-2	2.20898e+06
17.3099	[448388] D-allose 1 [17.278]	93.6198	579-36-2	2.87188e+06
17.3751	[441032] D (+)altrose 1 [17.397]	96.0474	1990-29-0	3.86624e+07
17.4021	[10742] syringic acid [17.359]	63.5091	530-57-4	211561
17.5259	[736] gluconic acid lactone 2 [17.433]	62.2558	90-80-2	7.86379e+06
17.58	[448388] D-allose 2 [17.521]	96.1246	579-36-2	8.61784e+06
17.7293	[6251] D-mannitol [17.81]	55.0884	87-78-5	1.16342e+06
17.7507	[94214] methyl-beta-D-galactopyranoside?? [16.935]	53.4758	1824-94-8	4.89427e+06
17.8472	[11850] galactitol [17.986]	86.659	608-66-2	692118
17.9054	[94214] methyl-beta-D-galactopyranoside?? [16.935]	65.8955	1824-94-8	1.90895e+06
18.0051	[835] dehydroascorbic acid??6 [18.006]	69.9468	490-83-5	1.60602e+06
18.9064	[985] palmitic acid [18.846]	76.7583	64519-82-0	1.09938e+07
19.0739	[656894] isopropyl beta-D-1-thiogalactopyranoside? [19.097]	68.4595	367-93-1	5.52161e+06
19.2456	[5280507] sinapyl alcohol 2 [19.24]	54.2922	537-33-7	28986.2
19.3021	[892] myo-inositol [19.354]	76.4438	87-89-8	3.5133e+07
19.4681	[448388] D-allose 1 [17.278]	67.5111	579-36-2	8.43685e+06
19.6187	[94214] methyl-beta-D-galactopyranoside?? [16.935]	61.244	1824-94-8	2.00129e+06
19.7395	[448388] D-allose 1 [17.278]	55.0022	579-36-2	539820
19.7455	[1549111] caffeic acid [19.755]	55.5625	331-39-5	246567
20.1267	[94214] methyl-beta-D-galactopyranoside?? [16.935]	58.7482	1824-94-8	6.93153e+06
20.2221	glycerol 3-phosphate [15.915]	53.3014	57-03-4	789599
20.7225	[4114] xanthotoxin 2 [20.715]	91.7487	298-81-7	6.71755e+06
21.2673	[94214] methyl-beta-D-galactopyranoside?? [16.935]	60.615	1824-94-8	1.69758e+06
21.72	[11850] galactitol [17.986]	57.5101	608-66-2	3.8415e+06
22.7684	[91476] lactitol [24.877]	51.8689	96-82-2	2.23673e+06
22.9652	[5988] Sucrose [23.988]	75.3447	111-11-5	1.60177e+07
23.1156	[441422] beta-gentiobiose 2 [25.42]	56.5768	5996-00-9	1.58485e+06
23.4042	[5988] Sucrose [23.988]	52.0795	111-11-5	529486
23.4904	[5988] Sucrose [23.988]	71.0143	111-11-5	5.09183e+06
23.7653	[11333] lactulose 1 [23.867]	63.3945	4618-18-2	4.60842e+07
23.8971	[5988] Sucrose [23.988]	58.1995	111-11-5	6.87919e+07
23.9539	[446284] eicosapentaenoic acid [24.013]	54.5641	10417-94-4	3.99153e+07
24.1189	[7427] D-(+) trehalose [24.752]	59.2776	6138-23-4	6.2719e+06
24.3483	[5988] Sucrose [23.988]	71.7852	111-11-5	3.662e+07
24.5148	[84571] lactose 2 [24.534]	58.4523	63-42-3	1.00884e+06
24.6145	[7427] D-(+) trehalose [24.752]	72.4408	6138-23-4	3.1228e+06
24.8021	[6255] maltose 2 [24.915]	69.5509	69-79-4	4.85829e+07
25.5479	[440658] melibiose 1 [25.565]	74.1092	66009-10-7	804053
25.9661	[3034828] palatinitol?2 [26.01]	53.9199	64519-82-0	1.05057e+06
26.395	[439451] galactinol 2 [26.479]	73.4626	3687-64-7	9.98537e+06
29.1779	[439242] Raffinose [29.282]	82.3565	17629-30-0	2.26185e+07
29.8773	[192826] maltotriose 1 [29.274]	53.8216	1109-28-0	1.59828e+06
30.1512	[5988] Sucrose [23.988]	53.9573	111-11-5	496678
30.6266	[439242] Raffinose [29.282]	52.8682	17629-30-0	530849

[truncated: 45 more sheets: con_8-5_Rep4, con_8-5_Rep5, con_8-5_Rep6, con_17-2_Rep1, con_17-2_Rep2, con_17-2_Rep3, con_17-2_Rep4, con_17-2_Rep5, con_17-2_Rep6, aba_Null_Rep1, aba_Null_Rep2, aba_Null_Rep3, aba_Null_Rep4, aba_Null_Rep5, aba_Null_Rep6, aba_8-5_Rep1, aba_8-5_Rep2, aba_8-5_Rep3, aba_8-5_Rep4, aba_8-5_Rep5 …]
