# Supplementary material for: Metabolic profiles in drought-tolerant wheat with enhanced abscisic acid sensitivity
Source: PLoS One. 2024 Jul 22;19(7):e0307393. doi: 10.1371/journal.pone.0307393 (PMC11262632; doi:10.1371/journal.pone.0307393)
Supplement: S6 Table — The results, analyzed by Unknowns Analysis for all identified compounds, were converted to.cef files and further analyzed using MPP. (XLSX) [file pone.0307393.s013.xlsx]

## Sheet: Sheet1
[PubChem CID] Compound [Retention Time]	CAS Number	Control_Null_Rep1	Control_Null_Rep2	Control_Null_Rep3	Control_Null_Rep4	Control_Null_Rep5	Control_Null_Rep6	Control_8-5_Rep1	Control_8-5_Rep2	Control_8-5_Rep3	Control_8-5_Rep4	Control_8-5_Rep5	Control_8-5_Rep6	Control_17-2_Rep1	Control_17-2_Rep2	Control_17-2_Rep3	Control_17-2_Rep4	Control_17-2_Rep5	Control_17-2_Rep6	ABA_Null_Rep1	ABA_Null_Rep2	ABA_Null_Rep3	ABA_Null_Rep4	ABA_Null_Rep5	ABA_Null_Rep6	ABA_8-5_Rep1	ABA_8-5_Rep2	ABA_8-5_Rep3	ABA_8-5_Rep4	ABA_8-5_Rep5	ABA_8-5_Rep6	ABA_17-2_Rep1	ABA_17-2_Rep2	ABA_17-2_Rep3	ABA_17-2_Rep4	ABA_17-2_Rep5	ABA_17-2_Rep6	DC_Null_Rep1	DC_Null_Rep2	DC_Null_Rep3	DC_Null_Rep4	DC_Null_Rep5	DC_Null_Rep6	DC_8-5_Rep1	DC_8-5_Rep2	DC_8-5_Rep3	DC_8-5_Rep4	DC_8-5_Rep5	DC_8-5_Rep6
[69505] Antiarol [14.156]	642-71-7	2.361e+06	2.5051e+06	2.37978e+06	2.93334e+06	2.90862e+06	2.79876e+06	2.40933e+06	2.61119e+06	2.31268e+06	3.0564e+06	2926794	2.59295e+06	1	1	1	1	1	1	2003720	2245264	2221487	2.27405e+06	2.2983e+06	2.17666e+06	2.41867e+06	2.4643e+06	2.48099e+06	2.8202e+06	2.86443e+06	2.44151e+06	2.22885e+06	2.23409e+06	2.27155e+06	2173023	2.08403e+06	1	1	1	1	1	1	1	1	1	1	1	1	1
[791] DL-isoleucine 1 [8.576]	443-79-8	548111	532064	595252	752726	561476	530379	354898	435179	542647	393738	414194	387044	596280	640315	730305	800306	755938	639378	802017	990447	831749	734520	838883	911819	440785	462687	545667	513316	488991	510676	511617	576833	482490	435202	410202	543036	9341055	9592121	9142212	10082684	10400692	10686054	7038812	7.5683e+06	8000273	7.92992e+06	8384804	8656269
[867] malonic acid 1 [8.919]	141-82-2	2.23022e+06	1.93926e+06	1.93056e+06	2.18222e+06	2.11307e+06	1.83835e+06	2.21728e+06	2.2512e+06	2.10235e+06	2195423	2.46332e+06	2016522	2.39751e+06	2.53282e+06	2.22985e+06	2.46766e+06	2.41476e+06	2.60293e+06	1591216	1.75409e+06	1.64658e+06	1581626	1.80491e+06	1.79674e+06	2537020	2.48098e+06	2.09556e+06	2.13141e+06	2.30567e+06	2.2962e+06	2.01121e+06	1.87781e+06	1.99462e+06	2.00935e+06	1988022	1.95058e+06	4228981	3.7334e+06	3.54612e+06	3.81244e+06	3.63572e+06	3.97266e+06	2.32998e+06	2439671	2.45425e+06	2.4099e+06	2.67692e+06	2561200
[8742] shikimic acid [16.433]	138-59-0	9204122	9321273	9466999	10048723	9848543	9865948	13285125	16012155	15457912	16512349	16952696	16036320	14864348	16440113	15397102	16198590	16755175	19129130	5.55532e+06	6.43792e+06	6.16773e+06	5814494	6447757	6.76688e+06	22705834	25101468	24833874	25178688	25141550	25410400	18210860	19880368	19746634	19759268	19334238	21010050	9072878	9844551	9414260	9673048	9488400	10356488	3.95889e+06	4.29369e+06	4533211	4450576	4.54061e+06	4428366
[5280507] sinapyl alcohol 2 [19.24]	537-33-7	26460.7	21712.1	31013.9	46217.1	43178.5	44227.2	20421.2	1	28986.2	41756.6	44474.7	1	1	1	1	36368.4	1	43549.8	28021.7	29450.7	27748.1	36364.1	43370	41296.8	1	1	1	52109.5	55135.8	79230.9	1	1	32023.9	35979.4	37435.1	36756.2	32769.8	43665.4	49512.8	65259.8	63813.4	83769	28729.7	40037.9	45720.4	47423.3	62235.4	58452.8
[8222] eicosane [18.464]	112-95-8	215471	245570	214300	252288	236757	256120	194643	237224	160674	316728	242038	183804	218545	233924	237394	247778	247023	297230	194989	191794	204388	232516	238796	193773	209468	238282	221643	260694	248875	238451	203908	256493	182574	226359	252757	233281	198861	174441	233562	272332	216720	273390	193674	230989	217420	227492	268148	192684
[757] glycolic acid [7.049]	79-14-1	158399	399347	457134	522297	642760	695905	167447	256834	382227	449029	515647	515182	168209	225636	369271	436109	473963	557005	164746	301567	345268	390429	455615	541801	199036	390557	390626	440444	488667	545566	148841	253706	197142	430345	449577	501047	468236	516327	488278	621299	649142	744065	197118	311157	402777	458096	501875	538279
[311] citric acid [16.615]	5949-29-1	17180458	13577204	13404913	13755435	14202401	9293950	11465333	13182626	7.62387e+06	10501658	12877364	9328520	22231792	25909272	21722646	21843888	21909434	27841050	8693787	7656651	6.01248e+06	5107054	5.69082e+06	3.08799e+06	12941426	11293892	17555312	10886484	9058621	7787821	7.6077e+06	8.09364e+06	6981263	4167391	2850908	2.98627e+06	16239484	21571000	14418057	15801588	7.64515e+06	24659324	2.06701e+06	1.28519e+06	1	1	1	1
[6106] L-leucine 1 [8.298]	61-90-5	716710	623882	691603	443087	601273	485663	433071	550276	354097	478850	493734	393626	839755	509233	424199	418356	291697	518375	1.18257e+06	1.2189e+06	985163	780211	1.04625e+06	1.03428e+06	442911	441748	530789	538236	401623	504738	522024	616254	464843	446354	391537	455371	15788926	17627356	16340635	18308314	18206592	18556498	10891424	11773423	12024981	12160202	12978052	13474600
[5460407] threonic acid [13.652]	7306-96-9	9366370	9797683	9852298	10196310	9288988	9381172	7.38468e+06	8660229	9027202	8775318	8664915	8925220	10222843	11074973	10753550	10952355	10458705	13204535	5.43897e+06	6.17662e+06	5319064	5.50342e+06	6525475	6747857	9748468	10539779	10815466	10842869	11149694	11278930	7.57733e+06	8.32528e+06	8.01638e+06	7988505	7751605	8995741	15372823	16826900	16459900	17336282	17267732	17952476	9243118	10134772	9758811	9848222	10139921	10656953
[6251] D-mannitol [17.81]	87-78-5	1.17149e+06	1.21298e+06	1.16553e+06	1.59759e+06	1.22878e+06	1.31551e+06	939409	1.38535e+06	1.16342e+06	1.52291e+06	1.17662e+06	1.16325e+06	1.39339e+06	1.57297e+06	2.0727e+06	1.65674e+06	1.55647e+06	2.15477e+06	1	1	526989	1	1	1	2.12873e+06	2.51258e+06	2.43568e+06	2.49128e+06	2.57466e+06	2740670	1.17673e+06	1.22883e+06	1.27491e+06	1.19478e+06	1.32771e+06	1.64794e+06	2.41248e+06	2.9006e+06	2.11398e+06	2.76544e+06	2861135	2.92262e+06	1.58799e+06	1.63703e+06	1748507	1.76693e+06	1.94679e+06	2.66432e+06
[10442] 1,3-propanediol [6.777]	504-63-2	153240	178172	173998	255084	201564	189233	171614	197780	166864	180267	165850	190317	166661	164596	176172	180986	186952	209216	176585	205629	191901	182666	225444	191356	167602	161002	169205	164884	166516	187700	172628	198193	204552	178257	189891	178191	240817	270524	230801	213234	229508	254139	179209	176047	178070	176112	196571	196014
[99289] L-allothreonine 1 [10.212]	28954-12-3	7.07361e+06	5.46704e+06	5.42238e+06	4.94737e+06	4.7252e+06	4966047	7.28561e+06	7480300	5.9461e+06	6328809	6.71209e+06	5774064	5801824	5.41639e+06	3.23411e+06	2.31654e+06	3.96411e+06	4220391	7.04618e+06	7.59946e+06	6.28109e+06	5.20745e+06	5536709	5285511	10109071	9730579	9877973	9531346	9001312	8535336	10295974	11280183	10174180	8671859	7.85037e+06	8.31852e+06	1	1	1	1	1	1	1	1	1	1	1	1
[2724552] tagatose 1 [17.011]	87-81-0	396866	457153	425084	460498	1	1	514092	475511	518069	515340	1	1	420689	1	479560	515062	520857	584599	576031	727846	696691	597847	588331	719372	1	664624	1	1	3.67527e+06	4764622	590183	656418	3.50433e+06	3193139	4.02586e+06	4029328	407378	3730208	4701229	1	1.47854e+06	4.18705e+06	6236241	6787084	2.44261e+06	470974	2.55084e+06	2.33571e+06
[8871] 2-hydroxypyridine [6.519]	142-08-5	1.3934e+06	1.61696e+06	1.61186e+06	1.91579e+06	2.19797e+06	2.10043e+06	1.02809e+06	1.43365e+06	1.54945e+06	1883247	1.91867e+06	1712160	1.25915e+06	1.56858e+06	1.62471e+06	1.86991e+06	1.92387e+06	2.23761e+06	1.06136e+06	1.40327e+06	1.50805e+06	1.45677e+06	1.4738e+06	1.68475e+06	1.56722e+06	2.03921e+06	2.08786e+06	2155395	2.18883e+06	2267194	1470808	1.8692e+06	1.64128e+06	1960306	1.81315e+06	2.13938e+06	1.69768e+06	2270228	1.88275e+06	2483332	2311414	2.85477e+06	1.64785e+06	1.788e+06	1.75331e+06	2257102	1969349	2.46924e+06
[107689] L-(+) lactic acid [6.851]	79-33-4	581159	2.18197e+06	520384	641603	1.41537e+06	820740	708798	618044	853628	785898	1.14752e+06	591633	854666	815552	693067	384963	721198	654448	525852	617942	628595	567243	394169	830586	502661	662860	628294	610776	596005	392384	668207	656342	550436	597164	694290	485929	418736	631957	677111	781976	726460	919815	584005	380958	445529	439849	495781	668234
[33032] L-glutamic acid 3 (dehydrated) [13.232]	56-86-0	15656036	19962182	21804408	16490767	17170658	17653100	9970582	15213108	18258444	10864782	13072679	13863787	13230269	18592360	20876830	16208508	13015198	21932534	19973258	24300074	25124428	20829738	22739234	25592938	9641833	14772305	19091182	12029223	12702182	16804556	20713422	22453730	15301771	21254254	22447696	24620964	16458682	19176260	14902999	17451000	17508466	18697062	10538499	15418488	14001631	20453150	19317290	19885306
[31404] 2,6-ditert-butyl-4-methylphenol 1 [13.049]	128-37-0	183455	176788	165714	302075	261943	262133	97437	174491	92931	326508	179306	148950	197248	143791	322133	257506	204097	259899	136210	121579	1	243918	273205	161200	221779	169312	1	207545	170627	231827	238735	220261	200742	157315	225508	178859	215098	1	131931	126921	1	118784	106848	118655	158647	84590.4	113320	1
[1060] pyruvic acid [6.714]	127-17-3	51944	59135.2	72723.2	140038	99246	138743	333320	334462	513893	517279	600788	541675	86934	105086	87977.9	136073	130692	136408	39326	50715.3	50185	54075.1	89191	74332.6	56400.2	63625.4	69243	64808.2	89028.2	92570.7	57120.4	46447.7	69220.2	53874.3	154881	95946.6	1	1	1	1	1	1	1	1	1	1	1	1
[228398] L-theanine 2 [16.171]	3081-61-6	20451018	22904852	22283832	25627356	23213494	21301248	18346434	20586072	19997906	22174990	20728244	19974510	30676772	34099964	33868468	35100212	31170328	36428796	10037305	13553523	13389754	12249819	13024791	11917436	15244395	16850348	15990210	16691745	17184440	16174934	13332300	12909713	13922240	11845426	11286100	13596836	28319702	31405974	26894776	26824928	18596524	31508798	7947621	7654471	1	1	1	1
[12395] hexadecene [14.197]	629-73-2	165799	169098	375432	1	1	206030	332355	1	1	207447	1	1	122346	1	1	159344	482187	634924	1	1	1	398448	1	1	1	1	1	1	1	207995	1	1	1	1	227499	1	1	1	1	1	1	1	1	149628	1	466496	1	1
[448388] D-allose 2 [17.521]	579-36-2	7727753	9292272	8164757	9128781	9444111	8496598	7.032e+06	8.08975e+06	8617838	9676236	9462063	8800239	6970014	8.14196e+06	8.20797e+06	9017375	8812199	9731685	5140049	5.91127e+06	5825720	5.55151e+06	6657642	6.92269e+06	42824448	48898936	46876708	49780080	49895660	52384112	34106384	37241144	36273916	36133832	1	41659348	46575232	50243052	1	50873936	54007560	1	1	1	56906564	1	719836	1
[985] palmitic acid [18.846]	64519-82-0	16827460	15576736	12385769	17474382	14174925	16341807	14263341	15498815	10993838	19943100	15076812	12818446	14958394	15042712	17525184	17307422	16275169	23839384	9370946	14585974	12436053	17511426	14246190	14821057	14302089	16762703	14509687	16724358	13622911	17742246	14770163	16832754	13527671	14709957	20251134	16771437	15193264	15995467	17229558	18899738	21185814	16200002	15061036	16426614	18230682	15856498	15568846	17480008
cis-aconitic acid [15.783]	499-12-7	116223144	128467008	135599808	141513376	139004912	157145200	127166704	134635120	128861608	125352904	164450608	166302944	138573088	1	176121200	142711936	177411424	18094786	102026384	112037536	110291280	107403424	118484792	123207008	127150136	139955104	9032698	172618544	177636496	164197984	129761336	13792586	136950240	160306880	158312208	172230528	1	165585312	144761072	169624208	161427392	180903120	130654064	126705504	149938000	172331936	1	118047480
[80] 3-dehydroshikimic acid 1 [16.302]	2922-42-1	542150	548039	552865	624775	586924	593059	623920	722640	764469	765899	818152	730059	693983	773143	717949	757866	753636	932912	208478	253745	246118	228194	244885	266558	656158	759620	689276	741754	781017	725586	659745	737847	726752	746300	754760	832736	132568	139935	124332	144296	148304	155533	82905.8	90907.1	105585	97341.8	1	130762
[11333] lactulose 1 [23.867]	4618-18-2	41497812	49010060	47257840	50128204	53280116	57891508	34792836	35442260	46084240	51461404	47257304	50373136	28309466	38586108	40795464	47402484	42045924	50897128	26624430	36442784	38399412	38290972	40249848	48675832	39350496	45716620	50993668	50766924	56027564	58265768	42659332	41293564	48101600	50794484	50917784	63263956	23873302	24592640	27120484	9408661	11827108	11340599	23894758	24767936	27886482	1	1	10941674
[7971] 3-hydroxypyridine [8.047]	109-00-2	80466.6	84869.8	95486.4	115407	116250	115914	65630.9	82190.4	99132	113797	113963	111678	70780.9	92786.7	89187.7	95377.7	118011	128955	62171.3	85506.3	94972.9	92125.5	98081.5	119433	90618.1	128073	123012	132522	123940	137966	85216.6	110623	92034.2	114623	71790.8	131201	81631.7	119491	95308.5	125143	124918	161585	74712.5	82488.2	77203.4	104146	97985.9	121743
[2724552] tagatose 2 [17.212]	87-81-0	19916818	23079668	20471588	1	23239170	21340684	15662504	17710094	18053076	19049622	18490600	18007596	17566096	19933700	18116106	20072046	20664590	23328078	13852040	15538794	14491429	14404766	16223479	17369238	53628712	54897048	53734344	58617256	60043616	61903092	50381452	56484296	52296556	55601800	57155448	60981540	64799032	68804256	65142916	67989392	71625112	73294064	68388336	70667672	74231952	74520752	78929832	77392792
[65550] D-lyxose 2 [14.869]	1114-34-7	760888	813953	881920	1.01169e+06	969016	1.11827e+06	651021	805667	979425	1.03414e+06	977153	1.00666e+06	715525	955063	848647	931275	907108	1.1146e+06	667294	922441	818303	924019	1155693	1.12615e+06	1.66409e+06	1.97104e+06	1.80582e+06	1.92451e+06	1872557	1.95666e+06	1.30658e+06	1.4293e+06	1406612	1.53755e+06	1.64851e+06	1.73958e+06	2306938	2493300	2.47953e+06	2.54485e+06	1	2.74137e+06	3.82474e+06	4.22989e+06	4.43743e+06	4525845	4726920	1
[17106] L-(-)-fucose 1 [15.614]	2438-80-4	2.3249e+06	2.08144e+06	2.12967e+06	2673385	2743055	2.65071e+06	1.61609e+06	1	1.74173e+06	2.4102e+06	2.47292e+06	2.14153e+06	1.59201e+06	1.81273e+06	1.70168e+06	1.80694e+06	1.94154e+06	2.53258e+06	1.78209e+06	2.0845e+06	2.15461e+06	2.05676e+06	2.47323e+06	2.81776e+06	1.84027e+06	2.0411e+06	1.8182e+06	1.9371e+06	2.45563e+06	2.26551e+06	1.96464e+06	2.48267e+06	2605859	2.51527e+06	2.63834e+06	3185199	1.31203e+06	1.36098e+06	1.35754e+06	1.39054e+06	1.72554e+06	1.81725e+06	1.72123e+06	1.78449e+06	1.73243e+06	2207099	2241711	2404500
[827] ribitol [15.66]	488-81-3	31468248	33199448	33971476	37113400	35799212	37030512	30013778	33679996	34524328	34995708	34567468	37335224	30109954	33741600	33509240	33644988	36217076	40310116	31499280	33936752	35577112	33502590	38379492	37833496	34737024	39080632	37101964	39555020	38833644	38857404	33831540	37634064	37324156	37489340	38028004	45021832	35765564	39365812	39245292	40147604	42050120	43128736	35746728	39052604	40445176	42129116	43409608	45408676
choline [8.019]	62-49-7	183215	506248	642110	530819	650184	519743	256474	467510	548232	1	733506	878660	483030	806011	1.07049e+06	582854	889349	1	231282	364062	1	392905	608953	538093	220236	329588	694285	709249	763527	674998	151140	471014	213026	498531	419089	337110	1	1	1	1	1	1	1	1	1	1	1	1
[5950] L-alanine 1 [7.4748]	56-41-7	3.34563e+06	2.40802e+06	2.05634e+06	1.8265e+06	1.75051e+06	2426296	3.79971e+06	2.90461e+06	2.80241e+06	3.53466e+06	2.76551e+06	2.66009e+06	2.59112e+06	1.96101e+06	1.26369e+06	1.73463e+06	1.44046e+06	2.03922e+06	2086593	1696911	1633747	1.65776e+06	974262	1495437	4730003	4.32571e+06	3.24209e+06	3.12235e+06	3119841	3.19509e+06	4.27378e+06	4.58493e+06	3.70316e+06	2764405	2.26189e+06	3.17375e+06	9281950	10094597	8837831	9905801	10397684	9273124	8.01739e+06	7.44355e+06	7463586	7.02228e+06	7139261	7.66235e+06
[1183] vanillin [14.707]	121-33-5	42312.1	66640.9	61744.5	73955.3	1	1	37499.9	1	55456.7	108606	104342	48280.4	42595.1	53257.3	68144.5	53865	1	98864.7	74457	43324.3	1	1	87839.1	108448	1	1	1	1	1	1	1	1	90671.3	1	1	1	96855.7	98278.1	91854.2	88554.5	432181	165609	44481	107553	102123	1	65053.3	67442.4
[111064] ribonic acid-gamma-lactone 2 [15.154]	5336-08-3	1.94026e+06	1	2.19986e+06	2.42058e+06	1	1	1.78191e+06	1	1	2.04398e+06	1	1	3967014	4226685	4.01012e+06	1	4.32745e+06	5.10728e+06	1	1	1	1	1	1	2478978	2.70187e+06	1	2856818	1	2.82058e+06	1	1	1	1	1	1	3084283	3.33526e+06	1	1	3.32828e+06	1	2.34636e+06	1	1	1	1	1
[5460673] D-saccharic acid [18.614]	87-73-0	412471	1	1	1	1	1	1	470066	1	1	1	1	953068	517442	1	1	1	1	733147	1	1	1	1	1	841432	703791	543941	1	415904	1	340506	462603	1	1	1	1	1	1	1	1	1	1	1	1	1	1	1	1
[439958] D-glucose-6-phosphate 2 [21.558]	56-73-5	27343.4	25191.3	1	1	1	1	1	1	1	1	1	1	1	1	1	1	1	1	1	34007.1	305387	1	1	1	32354.1	48066.7	52090.3	46763.5	42076.2	31680.8	36578.7	36119.6	29553.3	1	1	1	1	1	1	1	1	1	1	1	1	1	1	1
[938] nicotinic acid [10.27]	59-67-6	84515.1	101091	95631.3	124962	126437	129772	68366.9	85014.4	96630.4	103907	122712	108905	59594.3	160080	1	1	129013	136547	61448.2	89855.6	80674.5	110594	105492	119459	85309.7	107952	113556	111180	119547	111190	82042.1	105188	88290.1	108273	111523	104008	1	1	1	1	1	1	1	1	1	1	1	1
[84571] lactose 2 [24.534]	63-42-3	1.02177e+06	1	1080648	1.18049e+06	1.20945e+06	1	782570	1	1.00884e+06	1.14873e+06	896797	1.23815e+06	1	1	1	1.2551e+06	1	1.15592e+06	1	672435	867741	796021	1	1	1	1.03861e+06	1.40178e+06	1	1	1	1	1	1	1	1	1.84867e+06	1	1	1	1	1	939954	729788	1	1	1.26347e+06	1	1189931
[441032] D (+)altrose 2 [17.46]	1990-29-0	563411	1	1	649393	1	1	1.14312e+06	714202	1	667704	1	548663	1	1	10017121	11323030	1	1	1.26296e+06	1	8328506	7738103	1	1	3.07205e+06	3.49761e+06	1.26753e+06	3.31401e+06	1	1	1.34447e+06	2.21846e+06	1.88822e+06	1.70793e+06	1	12095967	2.87293e+06	961805	2.7335e+06	3069027	1.31726e+06	1	2518935	2.72889e+06	2469123	2.52383e+06	2.58614e+06	2.96974e+06
[6287] L-valine 2 [9.151]	72-18-4	1.15431e+06	797715	1.01355e+06	702699	764283	865218	867419	804221	766336	855970	642247	534632	703765	759324	362963	622179	1	471543	798158	1.1635e+06	1.02436e+06	778449	568101	631392	1.04692e+06	1.38974e+06	1190136	1.04356e+06	880357	926767	1.33212e+06	1.73093e+06	1.24912e+06	1.04438e+06	835089	896865	5653030	5853604	4.54992e+06	5856011	5781072	4.87261e+06	3524210	2.70053e+06	2.79882e+06	2.50936e+06	2.70676e+06	3.23464e+06
[656894] isopropyl beta-D-1-thiogalactopyranoside? [19.097]	367-93-1	5.16586e+06	5.30644e+06	5790071	6.8533e+06	6.47469e+06	6826656	3709967	4.82808e+06	5.52161e+06	6142724	6348472	5.95532e+06	4.25703e+06	5046302	5050768	5.92906e+06	5776327	6.69991e+06	5174339	6659249	6.79186e+06	6.64558e+06	8.05643e+06	8652320	2.67569e+06	3149886	7.6309e+06	6.29006e+06	7.80691e+06	7.74671e+06	3668197	4512445	6090235	5.21907e+06	7.61084e+06	5210250	4533911	3.89091e+06	4.77481e+06	4714000	5.61132e+06	5088398	4.59662e+06	4.04695e+06	4.1238e+06	4.49566e+06	5959358	5.19805e+06
[11636] heptacosane [24.373]	593-49-7	424692	1	1	1	1	1	1	409169	1	671133	1	1	319964	410415	510440	1	1	1	1	1	1	1	1	1	371378	454398	1	1	1	1	1	1	1	446195	1	1	392471	442837	496033	559574	1	1	408645	515774	478205	1	1	1
ribulose 5-phosphate 2 [19.479]	4151-19-3	94377.3	103354	92892.6	86380.1	72401.5	62313.7	1	73166.4	1	59984.8	62473.8	1	63956.9	78576.7	1	45614.6	1	1	73703.4	1	45274.6	81942.8	1	1	150086	194170	182546	162924	146046	117618	111156	105772	75359.7	1	1	1	1	1	1	1	1	1	1	1	1	1	1	1
2-phosphoglyceric acid [16.115]	2553-59-5	56851.6	1	1	1	1	1	1	1	1	1	1	1	1	1	1	1	1	1	1	1	1	1	1	1	1	1	1	77697.7	1	1	1	1	1	1	1	1	1	1	1	1	1	1	1	1	1	1	1	1
[736] gluconic acid lactone 2 [17.433]	90-80-2	4480022	6499331	6149806	7808288	6909962	7877928	3.94252e+06	3154432	7.86379e+06	7.76103e+06	6.42674e+06	6835175	2.50096e+06	6795794	1	1	8.22577e+06	10545316	2.27979e+06	5.54331e+06	1	1	6.9605e+06	9268738	1	1	1	1	1	5.39436e+06	4323114	3.70916e+06	6.3929e+06	6.30288e+06	7570927	1	6959368	11045360	8685653	8885815	8.17459e+06	10286438	14300739	13013817	13385179	13333544	13766269	17785006
[440658] melibiose 1 [25.565]	66009-10-7	756582	1	1	839490	893004	816419	1	889806	804053	1.04256e+06	1.05218e+06	1	754944	917846	678902	925261	704862	1	405029	511032	1	444091	1	1	442371	643554	1	663018	618086	1	491969	473060	500611	587829	445357	578025	1	360366	1	1	1	1	443766	526937	552002	578544	639834	440854
[6287] L-valine 1 [7.296]	72-18-4	1.35993e+06	1.66118e+06	1.75873e+06	1.84423e+06	1.98602e+06	1.94802e+06	866563	1.10032e+06	1.19207e+06	1.15392e+06	1.31497e+06	1.26496e+06	1.22804e+06	1.55999e+06	1509801	1.54357e+06	1.4002e+06	1891897	2.05757e+06	2.46992e+06	2634268	2.63739e+06	3.0843e+06	3.3473e+06	900402	904096	1.1539e+06	1.15678e+06	1.14052e+06	1366500	869540	915736	999603	1574122	1.28842e+06	1.49424e+06	20625188	22620886	21767856	24265228	24121446	23976716	14617354	16097949	16664215	17297098	18034074	18225714
[1549111] caffeic acid [19.755]	331-39-5	155391	1	268832	253147	213935	228738	134468	1	246567	209695	225676	292973	1	1	253950	246699	309265	423789	267211	1	260467	266088	315985	337856	134216	220792	330359	235562	211911	299186	197238	242788	210231	211195	219344	254200	150662	195753	154786	189302	1	273346	1	221854	112696	149321	161119	163633
[91476] lactitol [24.877]	96-82-2	2.02408e+06	2.11407e+06	1	1	2189180	2.41865e+06	2.08394e+06	2.40372e+06	2.23673e+06	1	2.86634e+06	2.69043e+06	2014040	2.06486e+06	1.95211e+06	2.30497e+06	2.17487e+06	2.02218e+06	2.40981e+06	2.84023e+06	1	2.89209e+06	3171124	3.36263e+06	1.92371e+06	2.29367e+06	2403558	2.29458e+06	2432159	2.6884e+06	2.69583e+06	2.79061e+06	2.92757e+06	2.7195e+06	2.58784e+06	2.33317e+06	1	1	913279	1	995395	1	1	1	1	1.65613e+06	1	1.99346e+06
[971] oxalic acid [7.883]	144-62-7	259794	1	1	1	1	1	1	1	1	1	183025	229487	1	1	1	1	1	1	1	1	1	1	226262	1	1	1	1	1	1	1	1	1	1	1	1	1	1	1	1	1	1	1	1	1	1	1	1	1
[6288] L-threonine 2 [11.464]	72-19-5	102269	1	87865	1	1	1	1	1	1	1	1	1	1	1	1	1	1	1	1	93313.5	107248	1	1	1	1	1	1	1	1	1	1	1	1	1	1	1	277524	1	386805	592289	795078	730712	188072	1	1	193611	1	246606
[6508] quinic acid [17.076]	77-95-2	5624446	5123444	5209149	5194793	5.42209e+06	4.89487e+06	8.04847e+06	10337238	7.77411e+06	8589454	9527265	8490405	8618792	7.79477e+06	6674876	6918844	7661040	8954964	2.66291e+06	2.63936e+06	2.36225e+06	2.03291e+06	2.57335e+06	2.3838e+06	18107786	19467780	18923858	18913492	18331138	17857512	13922846	15197634	14295880	14181501	13325849	15838992	6028776	6.48022e+06	5.83796e+06	6.2689e+06	5.84487e+06	8223873	1.09796e+06	1.30204e+06	1.09681e+06	954859	1.11619e+06	1.34698e+06
[86073] 5,10,15,20-tetra(4-pyridyl)-21H,23H-porphine [10.768]	16834-13-2	42616	84953.1	108366	132677	69683.1	123999	65577.3	91340.5	127023	159288	69404.8	107112	57075.2	97599.8	118562	147334	91520	118335	1	75716.8	128173	131769	72931.4	92577.8	84632.4	144639	186016	171926	115900	157300	78264.4	118226	90240.8	138332	82127.5	123817	1	1	1	1	1	1	1	1	1	1	1	80943.5
[5950] L-alanine 2 [11.182]	56-41-7	2.84082e+06	3.93623e+06	5.09885e+06	3.97775e+06	4.8145e+06	4670028	1973195	3.62099e+06	4.82968e+06	2.58989e+06	3.4771e+06	3.6963e+06	2204200	3.3636e+06	4158930	3.63039e+06	3.04927e+06	4975184	2519742	3.46876e+06	4.05468e+06	3779994	4.26679e+06	5666501	1.75057e+06	3.03612e+06	3.99916e+06	2.3656e+06	2.35559e+06	4.19717e+06	4.00216e+06	4985505	3.72641e+06	6.48624e+06	7255648	9755663	2.7658e+06	3.50592e+06	2.81051e+06	3.28717e+06	3.93415e+06	4863875	1.84415e+06	3.21602e+06	3680301	5.60194e+06	6.16849e+06	6007955
[5988] Sucrose [23.988]	111-11-5	59168168	60724892	43372388	73371712	43469904	45614340	65909612	70892680	68791888	98821664	36273552	39384568	22040246	71294464	28482934	36207336	33044218	39865612	20169608	28572362	91746712	96525296	103796504	101279064	60968224	63585900	40677276	38420000	42902636	47278100	69375704	65007892	74929088	91736944	39469432	49774812	65848860	83306584	68827544	24626622	25135704	25393762	72025432	71852000	26050806	24726158	25287254	28665620
[90008] psicose 1 [17.059]	551-68-8	26785832	31377926	27504298	29657358	31011980	29652500	21102664	23382738	24567488	26646376	24927022	24479712	23486844	26199190	24552406	26728720	27806572	31156376	18613794	20491840	19984230	19659708	21516132	22380090	64275832	67595056	67015476	73223832	75151552	76973864	63534544	67783200	65965196	69360368	71229688	75981464	77515520	81546768	80297160	83834752	86817016	87554344	81876176	85666784	89027208	91787912	97650344	96989216
glycerol 3-phosphate [15.915]	17989-41-2	1.1284e+06	1.28792e+06	1.42151e+06	1808178	1937904	1.92371e+06	969775	1430025	1.48889e+06	1832740	1.97567e+06	1.99927e+06	453056	809094	1009571	1.07314e+06	1.16842e+06	1.45899e+06	802160	1272006	1.07166e+06	1.1224e+06	1.41356e+06	1.52412e+06	1839136	2539620	2.67271e+06	2191115	2.23487e+06	2079714	1.58068e+06	1.93957e+06	1774360	1.47944e+06	1.5067e+06	1779634	4.2285e+06	4.9905e+06	4271208	4.14546e+06	4023282	4.73837e+06	1.10927e+06	1.42618e+06	1.7576e+06	1.86765e+06	2.27031e+06	2471946
[439227] pipecolic acid 1 [9.868]	535-75-1	3784583	1	1	8.20663e+06	1	1	1	1	1	1	1	1	1	5.21261e+06	8518246	5566225	1	10628291	5266006	8.17801e+06	11425704	9420864	10593173	15471177	1	1	1	1	1	1	5492803	6429065	1	9073134	9849408	15717642	1	3.91e+06	1	1	1	1	663593	703412	647933	671765	1	719946
[71] gluconic acid 1 [17.693]	526-95-4	13538756	14475883	14198997	15979180	14973590	14909243	9732878	11244921	11671311	11951179	12011354	12154185	11611649	12845673	12761623	12552658	13572011	15335910	11779414	14087500	13521528	12951346	14162444	14570422	1	11779035	10742278	10616679	11731128	12352909	9908640	10991481	11062897	11045216	11119131	8.28809e+06	10150890	10665801	10136955	10971707	11622637	1	6.70232e+06	1	1	1	1	1
[6912] xylitol [15.376]	87-99-0	449308	530227	595126	653186	628068	1	472877	1	1	1	1	1	633767	1	1	1	1	1	1	846387	934465	17137552	1	1	1	1	557730	1	1	724064	1	1	676868	1	1	1	1	1	1	1	12234674	1	1	1	1	1	1	18868124
[439240] D-lyxose 1 [14.762]	1114-34-7	479935	450241	487530	415307	437390	471426	1	460958	483518	506242	420221	529552	455720	562251	1	1	1	599145	416688	457278	372103	445618	496011	1	620887	620124	635623	592150	1	594913	1	570141	582685	634669	645481	700526	1	1	1	1	1	1	1	1	1	1	1	1
[7427] D-(+) trehalose [24.752]	6138-23-4	2.38754e+06	7.01459e+06	5199911	3.35738e+06	7432653	7.86857e+06	4750028	4.57833e+06	6271904	6625264	2.70441e+06	6293459	1	4885237	4392136	5754590	4.4406e+06	6.61311e+06	3371907	4211956	1	4.91216e+06	2812400	3354296	5.15026e+06	6.40737e+06	3.35548e+06	3.17821e+06	3.54292e+06	1	5727322	5364585	3.00457e+06	6.08949e+06	3.33391e+06	9625684	3055541	1	3.21929e+06	29727068	28663576	30203684	2594701	4.66872e+06	6111088	27912308	28122730	33455364
[3034828] palatinitol?2 [26.01]	64519-82-0	813292	854301	1	810563	883759	835366	1	1	1.05057e+06	1	1.13398e+06	820762	1	1	908571	1	1	1	1	1	847431	1	1	887541	582016	1	1	1	1	1	1	1	762532	852389	697619	1	1	1	1	1	1	1	1	1	1	1	1	1
[439240] D-lyxose 2 [14.889]	1114-34-7	2268581	2.38393e+06	2.32192e+06	2.72691e+06	2.65101e+06	2.70152e+06	2.61359e+06	3.03357e+06	3.25036e+06	3.48539e+06	3322792	3204550	2770841	3.29052e+06	3136682	3.29413e+06	3.27388e+06	4.12437e+06	2.07993e+06	2400429	2250173	2400584	2.56595e+06	2638329	3294229	3.52112e+06	3.72935e+06	3.67991e+06	3945390	3.72383e+06	3.89444e+06	4.07373e+06	4184702	4.10494e+06	4.05592e+06	4.99617e+06	9311973	10143913	9817748	10636651	10843956	10510063	13241971	14463670	14763485	15034079	16167174	14595083
[51] alpha ketoglutaric acid [13.859]	328-50-7	1.75673e+06	1.66951e+06	2.22962e+06	2.34442e+06	2235301	2420064	3.77473e+06	4.30042e+06	4.77013e+06	5.32211e+06	5.2887e+06	4760496	1.83007e+06	2.33085e+06	2.11976e+06	2770473	2.30236e+06	3.1313e+06	1268245	1.62979e+06	1.26786e+06	1.41938e+06	2.07845e+06	1.92875e+06	1301954	1583167	1.53604e+06	1537706	1.81391e+06	1.90839e+06	1.43617e+06	1407363	1.17994e+06	987928	1661131	1.90496e+06	1	1	1	1	1	1	1	1	1	1	1.3506e+06	1
[5951] L-serine 1 [9.706]	56-45-1	23166134	13255706	12887990	7.61561e+06	6.72011e+06	5995966	24509138	26358052	12537272	12950907	15637812	15972482	20846896	11833798	6.08722e+06	5951741	2.8334e+06	11037587	25996700	28909990	16741208	11652073	19302096	17310772	31296424	36462628	38419772	33329806	34188708	28755818	39609420	40701104	36436808	28156042	21220236	26347090	39066680	48373096	40605740	51474848	42452260	44034484	32783700	48651180	44821668	50903912	47760612	50570860
[439451] galactinol 2 [26.479]	3687-64-7	8126596	8579469	8711238	8620352	9905600	9285402	8669770	9845565	9985375	11405083	11875004	10865053	7.46024e+06	6817782	7499141	9249257	8431769	9999983	3.97654e+06	4230751	4453265	4867706	5288802	5055807	7942208	6.76695e+06	9653166	9325883	9902417	9522501	5.27344e+06	5479718	5793077	5159974	5606472	6875531	2.38068e+06	2.49717e+06	1.8081e+06	2.88305e+06	3.02651e+06	2214482	3.40213e+06	3.63961e+06	3.73646e+06	3.49677e+06	4.17343e+06	3.06637e+06
[835] dehydroascorbic acid??4 [17.739]	490-83-5	3.76223e+06	4410722	4.25082e+06	4.76019e+06	4.55313e+06	4.87993e+06	1	1	1	1	1	1	1	1	1	1	1	1	1	1	1	1	1	1	1	1	1	1	1	1	1	1	1	1	1	1	1	1	1	1	1	1	1	1	1	1	1	1
[6255] maltose 2 [24.915]	69-79-4	43317680	51313388	50522012	51848772	56177560	63826716	37779432	37489052	48582884	56361460	52150148	52772604	29526608	42327380	38124688	47846832	43561212	50711560	27422446	39706584	44309804	42910404	40436352	50436196	41335664	46164460	54199672	48732056	56989980	63247592	44822924	41726764	49329388	50008108	50655804	65302464	24020382	24223236	26149136	28973822	28543572	29530516	23577162	24908702	29153994	28781448	27982594	33252700
[1005] phosphoenolpyruvic acid [14.176]	138-08-9	155059	1	1	1	1	1	1	1	1	1	1	1	1	1	1	1	1	1	1	1	1	1	1	1	128689	1	1	1	1	1	1	1	1	1	1	1	1	1	1	1	1	1	1	1	1	1	1	1
[8066] 2-butyne-1,4-diol [9.446]	110-65-6	2.97559e+06	1.86582e+06	1.59993e+06	1.67424e+06	1357228	1.34788e+06	2.13673e+06	1513745	1.35176e+06	1360922	1.25045e+06	1.22593e+06	983745	943050	874146	978824	1	1.0402e+06	1.01525e+06	904202	852612	790517	990191	946747	2.30351e+06	1.98345e+06	1852941	1.49075e+06	1.67639e+06	1.57956e+06	1.32328e+06	1.02892e+06	1.12307e+06	914926	833329	1.10636e+06	1.07333e+06	1.32506e+06	930546	1.09642e+06	1.03814e+06	1.16395e+06	87445.8	1	1	1	1	1
[785] benzoquinone [11.7]	123-31-9	5317.2	1	25400.4	28322.2	29457.7	49279.1	1	33791.8	1	1	31945.3	58519.1	32910.9	1	1	1	1	1	1	12829.9	22238.5	35794.3	25412.1	37688.1	1	1	33119.5	1	28959.7	46376.7	1	1	1	28513.4	30252.2	27591	1	1	1	38612.2	1	45404.2	1	1	1	1	31732	40106.6
[4114] xanthotoxin 2 [20.715]	298-81-7	12114850	10801028	8574464	11413453	9645521	11281366	9454031	10541378	6717552	13908632	10396532	8.05193e+06	10198607	10272466	11965782	11843933	10921862	17180368	6098307	9991851	7662768	11766198	9472430	9525634	9781644	11681280	10900259	11671811	9166419	12355778	10125823	11703365	8990318	10975123	13217533	10713107	9750965	10413252	10908396	12689698	13579947	10059094	9810733	10802023	12313386	10102214	10204822	11543870
[750] glycine [10.456]	56-40-6	243361	1	1	1	1	1	353852	1	1	1	1	1	1	1	1	1	1	1	1	1	1	1	1	1	368876	1	1	1	1	1	1	465681	1	1	249846	1	2532638	2.6353e+06	2692545	2.48855e+06	2.93768e+06	2.67414e+06	2.03255e+06	2.11773e+06	2121561	1.72503e+06	1.90207e+06	1.96218e+06
[441032] D (+)altrose 1 [17.397]	1990-29-0	35365828	41004604	36138392	40444236	41388432	39916932	33278246	37112404	38662376	42953724	42332024	40135724	32421672	36807544	35305020	38266740	39643232	43266280	26541864	29722962	29193970	28089666	31208746	33930044	97617504	110973096	1	116206720	121454048	129146928	84516688	90283192	94353976	96910952	100717488	110953616	103460968	109744808	112915952	117909168	124670400	133080120	109091128	115967440	126873848	130423448	135405184	146158656
[8217] 1-octadecene [16.36]	112-88-9	826522	2.10809e+06	1.66189e+06	3.07622e+06	2692700	2.85357e+06	811349	1.71614e+06	1.80422e+06	2.55969e+06	2.33768e+06	1.73096e+06	900981	1.87982e+06	1970759	2.22338e+06	1.98993e+06	3.67768e+06	1089438	1558566	1636490	2.512e+06	2245858	957436	1.10506e+06	1221924	1.41593e+06	1.93538e+06	1.38492e+06	389037	1.08062e+06	1.49331e+06	2.13712e+06	2765606	1.88145e+06	446119	4.03677e+06	3.7992e+06	2747089	3.28367e+06	4.06712e+06	857607	2.78802e+06	2.94997e+06	3497196	3.7676e+06	3440262	905441
[1110] succinic acid [10.509]	29915-38-6	13879091	14983973	15230574	16501300	16347182	16523394	10816336	12596506	12374426	13293767	12880991	13139630	12455206	13851775	13567772	14788359	14578647	16859186	9338929	11409089	11646782	11374006	11921376	12812600	9809358	10921340	11466683	11545988	11549037	11824748	11775697	12788393	13146941	13465823	13065635	13645797	9253284	10494801	10399051	10679450	10354329	11493409	9164319	9945289	10384916	10636078	11062299	11824158
[94214] methyl-beta-D-galactopyranoside?? [16.935]	1824-94-8	7627761	7470436	7.58217e+06	7735629	7.35501e+06	7634515	7.31078e+06	6916039	6931529	8487168	8.1987e+06	7583296	9382923	10332331	9035090	9304140	9814144	11257047	8407090	10578900	8856321	8505528	9734314	9772274	5453998	6.55099e+06	15186960	6.23198e+06	7.27925e+06	7506099	10085026	11304685	10821077	11062625	9730470	9305180	7.64816e+06	10924888	7870187	10391049	7356866	9713124	10044536	11174975	8254179	9806979	10018722	10501389
fructose 6-phosphate [21.190]	643-13-0	85957.8	1	69261.7	125762	116452	81735.2	1	1	1	68622.1	72493.2	1	60439.2	1	1	1	1	1	1	92683.2	75313.5	1	116958	1	99784	131183	119324	133280	100220	111230	1	79621.9	1	1	1	1	1	91280.3	1	1	1	1	1	1	1	1	1	1
[18950] D-mannose 1 [17.287]	87-78-5	3.5984e+06	1	1	1	3.75211e+06	1	2.96301e+06	1	1	1	1	1	3.00802e+06	1	1	1	1	1	2.78661e+06	1	1	2392019	1	1	1	1	1	1	1	1	3.55276e+06	1	3.89423e+06	1	1	1	1	1	1	1	1	1	1	1	1	1	1	1
[835] dehydroascorbic acid??1 [16.863]	490-83-5	8411650	10284843	10062184	11573220	10731487	10792752	7.41006e+06	8477588	9636486	10084630	9607040	9006650	6.57753e+06	8126937	7.61038e+06	8976093	7.95329e+06	9465787	10571556	11988610	10879552	11843117	14144729	15462992	7433043	9708435	9805815	9257610	9939317	11238473	8863212	10166415	10245840	10475799	10874468	13728204	5.52349e+06	6.93153e+06	4051237	5202621	7859335	4.59095e+06	6.28129e+06	6.51836e+06	8306557	8479555	9437785	6.64045e+06
[444972] fumaric acid [10.94]	17013-01-3	533617	555321	479657	587065	1	1	389152	430369	440380	470689	561613	459123	577403	606462	600479	650953	624793	786092	312409	328519	1	1	1	1	481399	530897	490432	536751	567546	538644	549860	492600	488670	491933	531829	609449	706227	813895	764661	824822	1.07284e+06	955151	593003	533238	530446	538246	597023	682001
[439958] D-glucose-6-phosphate 1 [21.394]	56-73-5	228627	1	230878	265411	1	1	1	1	1	1	1	1	1	1	1	1	1	1	223198	1	1	1	1	1	449758	570647	528208	535602	437907	396690	367094	301091	289528	1	1	1	1	1	1	1	1	1	1	1	1	1	1	1
[448388] D-allose 1 [17.278]	579-36-2	7754592	7.82713e+06	7545702	8028723	7.86984e+06	8044453	8173503	9241303	8436851	9963219	9135907	8991491	9206787	9720938	9099707	9503759	9556967	10740418	8658745	9923966	7.95997e+06	8938191	9674274	9967698	9229032	10981665	10182332	10877162	10802949	11192063	10030294	11269294	10779964	10854951	10880512	10977659	10200569	11437783	11265130	11578583	11672590	11599589	11536680	12821233	12847461	13512837	14187941	13359700
[487] methylmalonic acid [9.088]	516-05-2	3.93062e+06	4.44687e+06	4748110	5.06357e+06	4.79676e+06	5017481	3.31205e+06	3991429	4322630	4.38587e+06	4.26588e+06	4472476	2.55064e+06	3.25966e+06	2.95357e+06	3.43005e+06	3.30039e+06	4.02708e+06	3.50481e+06	4.14151e+06	4.03504e+06	3.97969e+06	4.67234e+06	5044686	1	3884072	4100004	4.14223e+06	1	4488745	3.34271e+06	3.84318e+06	3.91244e+06	4.07145e+06	3.88912e+06	4.39244e+06	756232	1	2.00346e+06	1	2.26656e+06	2.49754e+06	1	2448181	2.49053e+06	2559016	1	2846050
[92824] D-malic acid [12.794]	617-48-1	54353784	61208152	64527856	68000856	64932964	68964296	62004592	66705528	65270340	70244896	73807240	77064272	70733608	76210256	78936984	81877072	83671496	94611904	42589584	49518680	51081736	50038184	56078556	56860320	65583780	66671288	72447304	72842576	72490776	79873296	61745812	62610668	64771036	64437536	65289420	76790152	102316608	108680056	112371000	116851656	125157176	126079856	70674024	76776512	77038480	75934112	79853296	90478176
[11850] galactitol [17.986]	608-66-2	4.23794e+06	4290549	4094148	4.48753e+06	4089421	3.95616e+06	4.38429e+06	4695468	3.8415e+06	4886533	5.19027e+06	4.31782e+06	4.53418e+06	4812010	4294806	4.34147e+06	4740257	5591885	4.68604e+06	5.52639e+06	4.44433e+06	4.14456e+06	4948442	5018145	4.61877e+06	5.46298e+06	5.17189e+06	5.14569e+06	5.36151e+06	5252778	5.50685e+06	6.08521e+06	5.87239e+06	5.30903e+06	5181020	5276053	3.17931e+06	4.28847e+06	3.25546e+06	4091654	3.10675e+06	3992177	4348850	4714298	3.8914e+06	4283677	4.20731e+06	4.76121e+06
[440080] kestose [29.266]	470-69-9	344606	372489	1	1	1	603224	1	1	1	1	1	1	1	1	1	1	1	1	1	1	1	1	1	1	488391	293286	387383	258526	477256	315461	1	1	1	574404	1	1.25792e+06	1	1	1	1	1	1	1	1	1	1	1	1
[892] myo-inositol [19.354]	87-89-8	36572212	39128424	39266328	43302748	40096712	43277552	30505462	33561920	35132964	36728888	36455440	35662940	41277752	44921420	44543244	47265144	44977264	52680276	35404468	40440204	37565548	40825568	39459716	45446948	31071298	34477412	35708576	34325376	35993636	37877424	32724598	34786852	35291916	36327860	36699132	36790720	32378462	35796780	34337556	35661392	36136868	35682520	36207476	39315380	40084552	40187288	41809860	43551716
[439183] 3-phosphoglycerate [16.495]	820-11-1	132920	1	1	1	1	1	1	1	1	1	132661	1	1	1	1	1	1	1	1	1	1	1	1	1	1	1	1	1	1	1	1	1	1	1	1	1	1	1	1	1	1	1	1	1	1	1	1	1
[835] dehydroascorbic acid??6 [18.006]	490-83-5	1.67489e+06	1.79929e+06	1.71372e+06	1814671	1.55767e+06	1.33639e+06	1.53425e+06	1.84113e+06	1.60602e+06	1.87315e+06	1.54406e+06	1.75718e+06	1.60686e+06	1.77903e+06	1283698	1.55172e+06	1.22818e+06	1.72603e+06	1.96284e+06	2092378	1.70714e+06	1.73179e+06	2.06307e+06	2.08088e+06	1.51551e+06	1.45909e+06	1278120	1.56589e+06	1.16265e+06	1.48214e+06	1.61322e+06	1.62921e+06	1.80513e+06	1.22573e+06	1.46538e+06	965860	594159	583486	605834	1	625611	1	697888	851848	906722	663879	814638	1
[439194] glyceric acid [10.735]	473-81-4	4421818	4.76985e+06	4851731	5.1363e+06	5245332	5610276	10741926	12293829	12726147	13516348	13431492	13628447	6.73329e+06	7614537	7.24369e+06	7849657	7.85823e+06	9250553	2.32279e+06	2.80462e+06	3102009	2.88745e+06	3190059	3.47442e+06	7.05149e+06	7.85424e+06	7921767	8046410	8.06547e+06	8933666	6097035	6344615	6562917	6.83014e+06	6.70513e+06	7454947	4.04111e+06	4.43305e+06	4.30079e+06	4625091	4467907	4516202	3.90202e+06	4370184	4.30953e+06	4.57589e+06	4.72058e+06	4916741
[192826] maltotriose 1 [29.274]	1109-28-0	1009037	1	1.07863e+06	1	929358	812746	1.26732e+06	1.66118e+06	1.59828e+06	2.07668e+06	1.7102e+06	1.30353e+06	713139	809036	647633	1	1	1	1	1	1	1	1	1	1	1	1	1	1	1	1	1	1	1	1	1	1	1	1	1	1	1	1	1	1	1	1	1
[243] benzoic acid [9.594]	65-85-0	176517	124833	228284	206878	235072	214907	160471	280877	239029	179809	207742	226585	253418	234532	242756	198131	219016	342383	179996	107791	121384	182785	188703	223764	178017	145464	252085	189013	254337	228283	248848	166452	222250	265696	295494	244705	213241	183569	200731	284116	294205	323542	179090	194069	216070	248771	282127	234830
[65065] N-acetyl-L-aspartic acid 1 [14.828]	997-55-7	1	1	1	137241	1	1	1	1	1	1	1	1	1	1	1	1	1	1	1	1	1	1	113035	1	1	1	1	1	1	1	1	1	1	1	1	1	1	1	1	1	1	1	1	1	1	1	1	1
[439242] Raffinose [29.282]	17629-30-0	1	19301892	20595126	18076684	19205964	19329560	417777	21445058	22618450	27482706	27547368	26065388	1	15288794	14055208	15535339	14026822	19783252	1	4.73256e+06	4511451	3.83499e+06	5411590	5.4708e+06	1	11033905	13795502	14388293	13938650	15725902	4971311	6.10003e+06	5.50299e+06	8383449	6.59619e+06	7.29293e+06	1	1	1	1	1	1	1	1	1	1	1	1
[90008] psicose 2 [17.187]	551-68-8	1	1	1	22077490	1	1	1	1	1	1	1	1	1	1	1	1	1	1	1	1	1	1	1	1	1	1	1	1	1	1	1	1	1	1	1	1	1	1	1	1	1	1	1	1	1	1	1	1
[94154] arabitol [15.601]	488-82-4	1	244023	192995	236140	1	280204	1	1	1	1	1	1	211535	1	1	1	1	1	171868	228914	281472	1	241325	281376	1	1	1	1	1	1	1	1	1	1	1	1	312295	1	1	1	1	1	1	1	333945	1	1	1
[643798] citraconic acid 1 [11.003]	498-23-7	1	1.93778e+06	2.6288e+06	4014082	4811020	5251898	1	1.44121e+06	2.56591e+06	3.16688e+06	4.25704e+06	4651335	222118	1627254	2.65013e+06	3.50705e+06	4.38478e+06	5.60723e+06	957711	2.3503e+06	2971786	3904204	4996621	6386086	1.00329e+06	2.26767e+06	2.97061e+06	3.58155e+06	4.60225e+06	5.7767e+06	528268	1.38862e+06	2.07094e+06	3.3269e+06	4.0886e+06	5.07055e+06	1.63783e+06	2.64737e+06	3.26525e+06	4.42174e+06	5.4378e+06	5771088	919888	1.61165e+06	2.30046e+06	3.28789e+06	4.08385e+06	4640049
[33032] L-glutamic acid 1 [13.338]	56-86-0	1	7.62479e+06	1	8968272	7822568	1	1	1	1	1	1	1	1	1	1	1	1	1	1	1	1	1	1	1	1	1	1	1	1	1	1	1	1	1	1	1	1	1	1	1	1	1	1	1	1	1	1	1
[135] 4-hydroxybenzoic acid [14.505]	114-63-6	1	1	1	43702	41967	36235.3	1	1	1	1	48741.9	37036.1	1	1	31362.9	37825.1	33050.1	37399.6	1	1	1	42744.9	33108.2	43288.2	1	1	1	1	73329.1	46622.1	1	1	1	1	1.84486e+06	52691.8	39067.6	1	88921.9	51843.2	54504.3	62465.8	47917.1	46833.4	36866.6	157344	39403.5	44898.2
[444266] maleic acid [10.323]	110-16-7	1	244295	1	367108	335149	368844	1	1	1	287285	1	314259	193639	294992	331931	362758	426779	521639	1	1	1	1	1	360511	1	1	245443	1	298939	322030	1	1	1	1	1	1	1	1	139598	183638	236035	271727	125715	170532	153830	160436	232571	278525
[10742] syringic acid [17.359]	530-57-4	1	1	161640	271239	262113	289987	1	126261	211561	170462	306435	262184	159504	213856	183345	228939	365194	394334	162427	212846	201245	201027	266208	263669	1	1	1	1	1	1	1	1	1	1	286732	299169	1	327643	361947	438502	436120	426332	153380	1	1	1	1	277153
[446284] eicosapentaenoic acid [24.013]	10417-94-4	1	46182852	1	500716	409011	1	1	44351456	39915348	1	1	1	1	38752156	1	1	1	1	1	33129714	1	1	1	1	1	70492832	69805768	1	1	1	1	41884256	35134324	1	1	1	1	1	1	1	1	1	1	1	1	1	1	1
[441422] beta-gentiobiose 2 [25.42]	5996-00-9	1	150711	1	1.57736e+06	1	1	1	1	1.58485e+06	1	1	1.73523e+06	1	1	1	1	1	1	1	1	1.71654e+06	1.90357e+06	1	1	1	1	1770567	1	1	1	1	1	1	1	1	2.00531e+06	1	1	1	1	1	1	1.26772e+06	1	1	1	1	1
[439559] palatinose [25.482]	13718-94-2	1	216474	1	254638	294872	236368	1	1	1	210166	277521	227302	165125	211249	1	1	1	305300	124892	1	1	193560	216627	1	1	203257	1	238230	264696	234003	1	1	171515	215538	207191	1	1	1	1	1	1	1	1	1	1	1	1	1
[835] dehydroascorbic acid??2 [17.139]	490-83-5	1	1	1	1.47862e+06	1	1.4911e+06	1	1	1	1	1.38681e+06	1.44802e+06	1	946475	1	1	1	1209570	1.1794e+06	1.44993e+06	1.47127e+06	1.47023e+06	2.59336e+06	2.76356e+06	1	1	1	1	1	1	1	1	1	1	1	1	1	1	1	1	1	1	1	1	1	1	1	1
[239] Beta- alanine 1 [12.044]	107-95-9	1	1	1	1	1	1	1	1	1	1	1	1	1	1	1	1	1	1	1	1	1	1	1	1	1	1	1	1	1	1	1	1	1	1	1	1	2783281	2732257	3.23914e+06	3176566	3130067	3.02423e+06	930872	764395	791633	517957	549460	605496
[119] gamma-aminobutyric acid (GABA) [13.326]	56-12-2	1	1	1	1	1	1	234173	1	1	1	1	1	1	1	1	1	1	1	1	1	1	1	1	1	1	1	1	1	1	1	350606	1	1	1	1	1	44299568	45701108	45108612	40042396	37058572	44367592	24748854	21119308	17104258	11777974	11604205	15328083
[5951] L-serine 2 [11.174]	56-45-1	1	1	1	1	1	1	1	1	1	1	1	1	1	1	1	1	1	1	1	1	1	1	1	1	1	1	1	1	1	1	1	1	1	1	1	1	491236	1043109	849122	1.07509e+06	930026	534799	242539	260411	244981	245157	234731	1
[614] L-proline 2 [10.341]	147-85-3	1	1	1	1	1	1	1	1	1	1	1	1	1	1	1	1	1	1	1	1	1	1	1	1	1	1	1	1	1	1	1	1	1	1	1	1	8522184	9063291	9480647	11065357	11091055	11378126	3.75199e+06	3.57384e+06	3.66438e+06	3.28182e+06	3.94603e+06	4266043
[6027] xylose 1 [14.7]	58-86-6	1	1	1	1	1	1	1	1	1	1	1	1	1	1	1	1	1	1	1	1	1	1	1	1	1	1	1	1	1	1	1	1	1	1	1	1	1	1	1	1	1	1	362543	400963	393467	441833	422570	477185
[780] homogentisic acid [16.726]	451-13-8	1	1	1	1	1	1	1	1	1	1	1	1	1	1	1	1	1	1	1	1	1	1	1	1	1	1	1	1	1	1	1	1	1	1	1	1	79970.9	99948.5	92503.2	106334	99115.3	90564.8	47790.3	54806.8	58992.4	57446.2	53225	73761.6
[6027] xylose 2 [14.791]	58-86-6	1	1	1	1	1	1	471829	1	1	1	1	1	1	1	530262	564987	549102	1	1	1	1	1	1	628925	1	1	1	1	1	1	599586	1	1	1	1	1	1.09892e+06	1.12309e+06	1.15172e+06	1.1008e+06	2.60063e+06	1.30965e+06	2.80953e+06	3.03001e+06	3.12996e+06	3126855	3124317	4537437
[753] glycerol [9.941]	56-81-5	1	1	1	1	1	1	1	1	1	1	1	1	1	1	1	1	1	1	1	1	1	1	1	1	1	1	1	1	1	1	1	1	1	1	1	1	21236298	23609438	29861358	24519008	26241746	24893526	25862390	26745816	24470628	24321374	25114658	29745360
[5780] D-sorbitol [17.898]	50-70-4	1	381398	1	1	1	1	1	1	1	1	1	1	1	1	1	1	1	1	633891	1	1	1	1	1	303022	334186	1	360800	186819	1	1	1	179369	1	1	1498756	201426	222092	1.25933e+06	189804	181027	225659	202642	214882	1	1	160583	1
[11333] lactulose 3 [24.431]	4618-18-2	1	1	1	1	1	1.3395e+06	1	1	1	1	1	1	1	982236	1	1	1	1	1	1	782683	877166	1	1.37997e+06	1	1	1	1	1	1	1	1	1	1	1	1.74732e+06	1	1	1.22983e+06	1	1	1.20055e+06	735692	1	964210	1.30303e+06	1.16927e+06	1.44193e+06
[6288] L-threonine 1 [10.224]	72-19-5	1	1	1	1	1	1	1	1	1	1	1	1	1	1	1	1	1	1	1	1	1	1	1	1	1	1	1	1	1	1	1	1	1	1	1	1	28889304	33760048	32003832	34816080	34482136	34859828	24549968	26051666	24838160	25679080	27313950	29846356
2-hydroxyglutaric acid [13.803]	2889-31-3	1	1	1	1	1	1	1	1	1	1	1	1	1	1	1	1	1	1	1	1	1	1	1	1	1	1	1	1	1	1	1	1	1	1	1	1	1.59938e+06	1566348	1.21758e+06	1.96791e+06	1.58408e+06	1.73296e+06	660363	821787	936477	1.15174e+06	1	899819
[441035] talose 2 [17.584]	2595-98-4	1	1	1	1	1	1	1	1	1	1	1	1	1	1	1	1	1	1	1	1	1	1	1	1	1	1	1	1	1	1	1	1	1	1	38635004	1	1	1	48890216	1	1	57742532	51450904	56345296	1	58793948	60265328	62099200
[5288725] N-methylalanine [8.43]	100-61-8	1	1	1	1	1	1	1	1	1	1	1	1	1	1	1	1	1	1	1	1	1	1	1	1	1	1	1	1	1	1	1	1	1	1	1	1	1	1	1	1	1	1	236506	1	1	1	1	1
[428] 1,3-diaminopropane 1 [14.708]	109-76-2	1	1	1	1	1	1	1	1	1	1	1	1	1	1	1	1	1	1	1	1	1	1	1	1	1	1	1	1	1	1	1	1	1	1	1	1	130455	1	1	1	1	1	154526	116777	1	1	1	135113
[316542] N-ethylglycine 1 [6.458]	627-01-0	1	1	1	1	1	1	1	1	1	1	1	1	1	1	1	1	1	1	1	1	1	1	1	1	1	1	1	1	1	1	1	1	1	1	1	1	1.37451e+06	1.54822e+06	1412078	1.80429e+06	1.65088e+06	1.68541e+06	1.00573e+06	1.06251e+06	1.12866e+06	1.20491e+06	1.25042e+06	1.27486e+06
[441422] beta-gentiobiose 1 [25.236]	5996-00-9	1	1	1	1	1	1	1	1	1	1	1	1	1	1	1	1	1	1	1	1	1	1	1	1	1	1	1	1	1	1	1	1	1	1	1	1	1	274907	1	145450	1	1	166573	1	1	1	168491	1
[700] ethanolamine [9.879]	141-43-5	1	1	1	1	1	1	1	1	1	1	1	1	374936	335039	1	1	1	1	219928	392163	1	1	1	1	1	1	241548	1	1	1	1	322017	1	1	1	1	3.92925e+06	3.25896e+06	3.51963e+06	3.25281e+06	3.47875e+06	3.15109e+06	4.75156e+06	3.98314e+06	3.71718e+06	2.63346e+06	3024819	2.92041e+06
[1004] phosphoric acid [9.966]	7664-38-2	1	1	1	1	1	1	60586440	65623272	1	1	62261488	1	22213568	26260110	25202514	27947846	27878594	32724872	70059432	75956584	81498448	1	1	1	1	1	1	1	1	1	57866988	58930468	1	1	1	1	42327232	42649640	42179012	45381760	48643112	50095556	13140180	13165805	18722686	16143978	18861588	19423836
[1101] L- sorbose 1 [17.187]	3615-56-3	1	1	1	1	1	1	1	1	1	1	1	1	1	1	1	1	1	1	1	1	1	1	1	1	1	1	1	1	1	1	2.3817e+06	2752881	1	1	1	1	1	1	1	1	5159060	1	1	419280	1	1	1	7.41942e+06
[899] N-acetyl-D-mannosamine 1 [19.177]	7772-94-3	1	1	1	1	1	1	1	1	1	1	1	1	1	1	1	1	1	1	1	1	1	1	1	1	1	1	1	1	1	1	1	506042	583951	1	518331	1	192744	234052	1	1	1	1	1	1	1	1	1	1
[3034828] palatinitol 1? [25.922]	585-88-6	1	1	1	1	1	1	1	665594	1	1	1	1	750478	952863	1.02707e+06	1	1.22989e+06	1.27766e+06	1	1	1	1	1	1	575052	1	1	1	1	1	1	1.03401e+06	1	1	1.05058e+06	1	1	567004	1	1	1	1	1	1	1	1	1	1
[614] L-proline 1 [8.58]	147-85-3	1	1	1	1	1	1	1	1	1	1	1	1	1	1	1	1	1	1	227614	236263	1	1	1	1	238272	1	170379	205808	1	1	249964	323063	1	1	1	1	1	1	1	1	1	1	1	1	1	1	1	1
[439665] threose 2 [12.371]	95-43-2	1	2.21815e+06	1	1	2.26657e+06	2.1944e+06	1	2.07133e+06	2.06151e+06	1	2.14189e+06	2.16564e+06	1	1	1	1	1	1	940650	970920	1.04165e+06	931381	1.07296e+06	1.10209e+06	1	1	2629809	1	2.93438e+06	1	1	1.87648e+06	1.71935e+06	1.67575e+06	1.76733e+06	1.82671e+06	1	1	1	3.20023e+06	1	3265297	1	1	2.44007e+06	2.49402e+06	1	1
[64956] DL-3-aminoisobutyric acid 1 [9.066]	10569-71-9	1	1	1	1	1	1	197745	1	1	1	1	1	1	1	1	1	1	1	1	1	1	1	1	1	1	1	1	1	1	1	461280	556321	467978	417960	1	550550	1	1	1	1	1	1	1	1	1	1	1	1
[169019] D-threitol [12.954]	6968-16-7	1	1	1	1	1	1	1.908e+06	1	1	2.68129e+06	1	1	1	1	1	1	1.99511e+06	1	1	854332	1	1	1	1	1.51364e+06	1.58904e+06	2.99249e+06	1.43315e+06	3.20137e+06	3.77422e+06	970938	1.26191e+06	4.00267e+06	1.25585e+06	1.06168e+06	1	1	1	1	1	1	1	1	1.57875e+06	1.46884e+06	1.78477e+06	1.03504e+06	1.93233e+06
[5960] aspartic acid 1 [12.002]	56-84-8	1	1	1	1	1	1	1	1	1	1	1	1	2.99994e+06	1	1	1	1	1	86978.6	1	1	1	1	1	193524	169547	120829	199999	1	1	257789	369448	1	1	1	1	1	1	217732	1	1	395199	1	1	1	1	1	1
[101713] glucoheptonic acid 1 [18.985]	10094-62-9	1	1	1	1	1	1	1	1	1	1	1	1	1	1	1	1	1	1	1	1	1	1	1	1	1	1	1	1	1	1	1	1	1	1	1	1	1	1	1	1	1	1	1	1	1	1	1	1
[597] cytosine 2 [13.255]	71-30-7	1	1	1	1	1	1	1	1	1	1	1	1	1	1	1	1	1	1	1	1	1	1	1	1	1	1	1	1	1	1	1	1	1	1	1	1	1	94004.6	1	1	1	125695	1	1	66082.1	1	1	1
[1133] thioglycolic acid [9.725]	68-11-1	1	1	1	1	1	1	1	1	1	1	1	1	1	1	1	1	1	1	1	1	1	1	1	1	1	1	1	1	1	1	1	1	1	1	1	1	1	1	1	1	1	1	1	1	1	1	1	1
[1101] L- sorbose 2 [17.235]	3615-56-3	1	1	1	1	1	1	1	1	1	1	1	1	1	1	1	1	1	1	1	1	1	1	1	1	1	1	3453336	1	1	1	1	1	1	1	1	1	3.65886e+06	1	1	1	1	1	1	1.92278e+06	8.1144e+06	8.02977e+06	8220220	1
[1198] isocitric acid [16.583]	1637-73-6	1	1	1	1	1	1	1	1	1	1	1	1	1	1	1	1	1	1	1	1	1	1	1	1	1	1	1	1	1	1	1	1	1	1	1	1	1	1	1	1	1	1	1	1	2.00931e+06	1	1	1.39701e+06
[72] 3,4-dihydroxybenzoic acid [16.586]	99-50-3	1	1	1	1	114199	1	1	1	1	1	122053	97154.8	1	1	1	1	1	118418	1	1	1	1	95755.8	1	1	1	1	1	108590	120082	1	1	1	1	114761	1	1	1	1	1	100977	152638	1	1	1	1	1	79361.1
[12364] adipamide 1 [15.975]	628-94-4	1	1	1	1	1	1	1	1	1	1	1	1	1	1	1	1	1	1	1	1	1	1	1	1	1	1	1	1	1	1	1	1	1	1	1	1	1	1	15816912	1	1	1	1	1	1	1	1	1
[16218892] N-acetyl-D-glucosamine 1 [19.196]	7512-17-6	1	1	1	1	1	1	1	1	1	1	1	1	1	1	1	1	1	1	1	1	1	1	1	1	1	1	1	1	1	1	1	1	1	1	1	1	1	1	1	1	1	1	1	1	2.94075e+06	1	2796795	1
[445858] ferulic acid [19.312]	1135-24-6	1	1	1	1	1	1	1	1	1	1	1	177845	1	1	1	1	1	1	1	1	1	1	1	1	1	1	1	1	198981	232121	1	1	1	1	1	154218	1	1	1	1	1	297048	1	1	1	1	251717	296472
[439373] L-gulonic acid gamma-lactone [17.647]	1128-23-0	1	1	1	1	1	1	1	1	1	1	1	1	1	1	1	1	1	1	1	1	1	1	1	1	10530092	1	1	1	1	1	1	1	1	1	1	1	1	1	1	1	1	6315304	1	7.39845e+06	7.23324e+06	7.61722e+06	8016582	1
[24749] D-glucose 2 [17.625]	59-23-4	1	1	1	1	1	1	1	1	1	1	1	1	1	1	1	1	1	1	1	1	1	1	1	1	1	1	1	1	3.10196e+06	3.45916e+06	1	1	1	1	1	1	1	3.33994e+06	1	1	2.88375e+06	3.8725e+06	1	1	1	1	1	1
[7405] L-pyroglutamic acid [13.218]	98-79-3	1	1	1	1	1	1	1	1	1	1	1	1	1	1	1	1	1	1	1	1	1	1	1	1	1	1	1	1	1	1	1	1	1	1	1	1	1	1	1	1	1	903803	1	1	1	1	1	1
[439193] isomaltose 1 [25.625]	499-40-1	1	735910	817199	1	1	1	716452	1	1	1	1	655111	1	1	1	1	1	1.06394e+06	1	1	390307	1	107030	465737	1	1	673888	1	1	478709	1	1	1	1	1	1	211134	1	173438	275768	237697	228092	1	1	1	1	1	1
[10712] cellobiose 2 [24.7]	528-50-7	1	1	1	1	1	1	1	1	1	1	1	1	1.11576e+06	1	1	1	1	1	1	1	1	1	1	1	1	1	1	1	1	1	1	1	1	1	1	1	1	1	1	1	1	1	1	1	1	1	1	1
[16212335] loganin [25.963]	18524-94-2	1	1	936664	1	1	1	925819	1.33285e+06	1	1.11847e+06	1	1	1.29702e+06	1.31443e+06	1	1.27043e+06	1	1.32537e+06	967307	1.17209e+06	1	898308	1.07923e+06	1	1	1	1	1	1	1	1	1	1	1	1	1	1	1	1	1	1	1	1	1	1	1	1	1
[12460] Phendimetrazine 1 [14.38]	21784-30-5	1	1	1	1	1	1	1	1	1	1	1	1	1.67891e+06	1.42776e+06	1	1	1	1	1	1	1	1	1	1	1	1	1	1	1	1	1	1	1	1	1	1	1	1	1	1	1	1	1	1	1	1	1	1
[2244] O-acetylsalicylic acid [13.044]	50-78-2	1	1	1	1	1	1	1	1	1	1	1	1	1	1	1	1	1	1	1	1	1	1	1	1	1	1	1	1	1	1	1	1	1	1	1	1	1	1	1	1	1	1	1	37775.4	1	1	58777.8	66486.5
[439665] threose 1 [12.251]	95-43-2	1	1	1	1	1	1	1	1	1	1	1	1	1	1	1	4.01259e+06	1	1	1	1	1	1	1	1	1	1	1	1	1	1	1.56084e+06	1	1	1	1	1	1	1	3107217	1	1	1	1	2540315	1	1	2.55009e+06	2.60158e+06
[6613] pantothenic acid 2 [18.371]	137-08-6	1	1	1	1	1	1	1	1	1	1	1	1	1	1	1	1	1	1	1	1	1	1	1	1	1	1	1	1	1	1	1	1	1	1	1	1	204544	1	188785	1	1	1	1	1	1	1	1	1
[69217] 1-methylhydantoin 2 [11.161]	616-04-6	1	1	1	1	1	1	1	1	1	1	1	1	1	1	1	1	1	1	1	1	1	1	1	118255	1	1	1	1	1	80570.4	1	1	1	1	1	1	1	1	1	1	1	1	1	1	1	1	1	1
[16219560] lactobionic acid 3 [25.406]	96-82-2	1	1	1	1	1	1	1	1	1	1	1	1	1	1	1	1	1	1	1	1	1	1	1	1	1	1	1	1	1	1.66769e+06	1	1	1	1	1	1	1	1	1	1	1	1	1	1	1	1	1	1
[3625615] maltotriitol [31.801]	32860-62-1	1	1.0964e+06	1	1	1	1	1	1	1	1	1	1	1	1	1	1	1	1	1	1	1	1	1	1	1	1	1	1	1	1	1	1	1	1	1	1	1	1	1	1	1	1	1	1	1	1	1	1
[5570] trigonelline [13.039]	535-83-1	1	1	1	1	1	1	1	1	1	1	1	1	1	1	1	1	1	1	1	1	1	1	1	1	1	1	1	1	1	1	1	1	1	1	1	1	153811	139626	1	1	1	1	1	1	1	1	1	1
[128869] galactonic acid 2 [18.504]	13382-27-9	1	1	1	1	1	1	1	1	1	1	1	1	1	1	1.33851e+06	1	1	1	1	1	1	1	1	1	1	1	1	711197	1	1	1	1	1	1	1	1	1	1	1	1	1	1	1	1	1	1	1	1
[6255] maltose 1 [24.702]	69-79-4	1	1	1	1	1	1	1	1	1	1	1	1	1	1	1	1	1	1	1	1	1	1	1	1	1	1	1	1	1	1	1	1	1	1	1	1	1	1.27943e+06	1	1	1	1	1	1	1	1	1	1
[441035] talose 1 [17.4]	2595-98-4	1	1	1	1	1	1	1	1	1	1	1	1	1	1	1	1	1	1	1	1	1	1	1	1	1	1	114437120	1	1	1	1	1	1	1	1	1	1	1	1	1	1	1	1	1	1	1	1	1
[65550] D-lyxose 1 [14.741]	1114-34-7	1	1	1	1	1	1	1	1	1	1	1	1	1	1	1	1	1	1	1	1	1	1	1	1	1	1	1	1	573410	1	1	1	1	1	1	1	1	1	1	1	1	1	1	1	1	1	1	1
[206] D (+) galactose 2 [17.662]	59-23-4	1	1	1	1	1	1	1	1	1	1	1	1	1	1	1	1	1	1	1	1	1	1	1	1	1	1	1	1	1	1	1	1	1	1	1.48175e+06	1	1	1	1	1	1	1	1	1	1	1	1	1
betaine [8.019]	107-43-7	1	1	1	1	1	1	1	1	1	466141	1	1	1	1	1	1	1	1.02708e+06	1	1	505260	1	1	1	1	1	1	1	1	1	1	1	1	1	1	1	1	1	1	1	1	1	1	1	1	1	1	1
[5984] fructose 1 [17.18]	57-48-7	1	1	1	1	1	1	1	1	1	1	1	1	1	1	1	1	1	1	1	1	1	1	1	1	1	1	1	731349	1	1	1	1	1	1	1	1	1	1	1	1	1	1	1	1	1	1	1	1
[101713] glucoheptonic acid 3 [20.906]	10094-62-9	1	1	1	1	1	1	1	1	1	1	1	1	1	1	1	1	1	1	1	1	1	1	1	1	1	1	1	1	1	1	1	1	1	1	1	1	1	1	1	16118661	1	1	1	1	1	1	1	1
S6 Table. Various compounds and their relative contents detected by GC-MS in TaPYLox.
[truncated: 6 more columns]
