# Supplementary material for: Metabolic profiles in drought-tolerant wheat with enhanced abscisic acid sensitivity
Source: PLoS One. 2024 Jul 22;19(7):e0307393. doi: 10.1371/journal.pone.0307393 (PMC11262632; doi:10.1371/journal.pone.0307393)
Supplement: S7 Table — The results analyzed by Unknowns Analysis for all identified and unidentified compounds were converted to.cef files and analyzed by MPP. Paired t-tests were performed with P ≤ 0.05, fold change ≥ 1.25, and false discovery rate by Benjamini & Hochberg method. (XLSX) [file pone.0307393.s014.xlsx]

## Sheet: S4a_Fig
Null(up)				Null(down)
Names	total	ID, compound, Retention time		Names	total	ID, compound, Retention time
ABA/WW_Null& DC/WW_Null	3	[448388] D-allose 1 [17.278]		ABA/WW_Null& DC/WW_Null	5	[439451] galactinol 2 [26.479]
		[6287] L-valine 1 [7.296]				[80] 3-dehydroshikimic acid 1 [16.302]
		[6106] L-leucine 1 [8.298]				[1110] succinic acid [10.509]
DC/WW_Null	27	[700] ethanolamine [9.879]				[835] dehydroascorbic acid??4 [17.739]
		[614] L-proline 2 [10.341]				[6255] maltose 2 [24.915]
		[5460407] threonic acid [13.652]		DC/WW_Null	14	[99289] L-allothreonine 1 [10.212]
		[239] Beta- alanine 1 [12.044]				[656894] isopropyl beta-D-1-thiogalactopyranoside [19.097]
		[1004] phosphoric acid [9.966]				[51] alpha ketoglutaric acid [13.859]
		[753] glycerol [9.941]				[439240] D-lyxose 1 [14.762]
		[827] ribitol [15.66]				[86073] 5,10,15,20-tetra(4-pyridyl)-21H,23H-porphine [10.768]
		[791] DL-isoleucine 1 [8.576]				ribulose 5-phosphate 2 [19.479]
		2-hydroxyglutaric acid [13.803]				[892] myo-inositol [19.354]
		[6288] L-threonine 1 [10.224]				[1060] pyruvic acid [6.714]
		[439240] D-lyxose 2 [14.889]				[69505] Antiarol [14.156]
		[119] gamma-aminobutyric acid (GABA) [13.326]				[835] dehydroascorbic acid 1 [16.863]
		[780] homogentisic acid [16.726]				[3034828] palatinitol?2 [26.01]
		[6287] L-valine 2 [9.151]				choline [8.019]
		[5951] L-serine 1 [9.706]				[439242] Raffinose [29.282]
		[5780] D-sorbitol [17.898]				[938] nicotinic acid [10.27]
		[90008] psicose 1 [17.059]		ABA/WW_Null	11	[6251] D-mannitol [17.81]
		[316542] N-ethylglycine 1 [6.458]				[5460407] threonic acid [13.652]
		[441032] D (+)altrose 1 [17.397]				[90008] psicose 1 [17.059]
		[750] glycine [10.456]				[6508] quinic acid [17.076]
		[867] malonic acid 1 [8.919]				[439194] glyceric acid [10.735]
		glycerol 3-phosphate [15.915]				glycerol 3-phosphate [15.915]
		[6027] xylose 2 [14.791]				[92824] D-malic acid [12.794]
		[92824] D-malic acid [12.794]				[5950] L-alanine 1 [7.4748]
		[5950] L-alanine 1 [7.4748]				[8742] shikimic acid [16.433]
		[8871] 2-hydroxypyridine [6.519]				[8871] 2-hydroxypyridine [6.519]
		[5951] L-serine 2 [11.174]				[757] glycolic acid [7.049]
ABA/WW_Null	2	[33032] L-glutamic acid 3 (dehydrated) [13.232]
		[94214] methyl-beta-D-galactopyranoside [16.935]
S7 Table. Metabolites varied by ABA treatment and drought condition (DC) in control line (Null) and TaPYLox.

## Sheet: S4b_Fig
TaPYLox(up)					TaPYLox(down)
Names	total	ID, compound, Retention time			Names	total	ID, compound, Retention time
ABA/WW_TaPYLox&DC/WW_TaPYLox	7	[448388] D-allose 1 [17.278]			ABA/WW_TaPYLox&DC/WW_TaPYLox	4	[1110] succinic acid [10.509]
		[5460407] threonic acid [13.652]					[1060] pyruvic acid [6.714]
		[6287] L-valine 2 [9.151]					[439194] glyceric acid [10.735]
		[2724552] tagatose 2 [17.212]					[192826] maltotriose 1 [29.274]
		[5951] L-serine 1 [9.706]			DC/WW_TaPYLox	16	[99289] L-allothreonine 1 [10.212]
		[90008] psicose 1 [17.059]					[439451] galactinol 2 [26.479]
		[8871] 2-hydroxypyridine [6.519]					[51] alpha ketoglutaric acid [13.859]
ABA/WW_TaPYLox	6	[440080] kestose [29.266]					[71] gluconic acid 1 [17.693]
		[6508] quinic acid [17.076]					[439240] D-lyxose 1 [14.762]
		[439958] D-glucose-6-phosphate 1 [21.394]					[86073] 5,10,15,20-tetra(4-pyridyl)-21H,23H-porphine [10.768]
		[439958] D-glucose-6-phosphate 2 [21.558]					[6508] quinic acid [17.076]
		[7971] 3-hydroxypyridine [8.047]					[8066] 2-butyne-1,4-diol [9.446]
		[8742] shikimic acid [16.433]					[69505] Antiarol [14.156]
DC/WW_TaPYLox	26	[700] ethanolamine [9.879]					[835] dehydroascorbic acid??1 [16.863]
		[614] L-proline 2 [10.341]					[6255] maltose 2 [24.915]
		[6287] L-valine 1 [7.296]					[311] citric acid [16.615]
		[441035] talose 2 [17.584]					choline [8.019]
		[239] Beta- alanine 1 [12.044]					[8742] shikimic acid [16.433]
		[6027] xylose 1 [14.7]					[439242] Raffinose [29.282]
		[753] glycerol [9.941]					[938] nicotinic acid [10.27]
		[791] DL-isoleucine 1 [8.576]			ABA/WW_TaPYLox	3	[1183] vanillin [14.707]
		2-hydroxyglutaric acid [13.803]					[736] gluconic acid lactone 2 [17.433]
		[6288] L-threonine 1 [10.224]					[10742] syringic acid [17.359]
		[439240] D-lyxose 2 [14.889]
		[439227] pipecolic acid 1 [9.868]
		[11333] lactulose 3 [24.431]
		[119] gamma-aminobutyric acid (GABA) [13.326]
		[780] homogentisic acid [16.726]
		[6106] L-leucine 1 [8.298]
		[316542] N-ethylglycine 1 [6.458]
		[892] myo-inositol [19.354]
		[441032] D (+)altrose 1 [17.397]
		[94214] methyl-beta-D-galactopyranoside?? [16.935]
		[750] glycine [10.456]
		[867] malonic acid 1 [8.919]
		[6027] xylose 2 [14.791]
		[92824] D-malic acid [12.794]
		[5950] L-alanine 1 [7.4748]
		[5951] L-serine 2 [11.174]

## Sheet: S4c_Fig
Null and TaPYLox(up)				Null and TaPYLox(down)
Names	total	ID, compound, Retention time		Names	total	ID, compound, Retention time
ABA&DC	1	[448388] D-allose 1 [17.278]		ABA&DC	1	[1110] succinic acid [10.509]
DC	25	[614] L-proline 2 [10.341]		ABA	1	[439194] glyceric acid [10.735]
		[700] ethanolamine [9.879]		DC	12	[99289] L-allothreonine 1 [10.212]
		[5460407] threonic acid [13.652]				[439451] galactinol 2 [26.479]
		[6287] L-valine 1 [7.296]				[51] alpha ketoglutaric acid [13.859]
		[239] Beta- alanine 1 [12.044]				[86073] 5,10,15,20-tetra(4-pyridyl)-21H,23H-porphine [10.768]
		[753] glycerol [9.941]				[439240] D-lyxose 1 [14.762]
		[791] DL-isoleucine 1 [8.576]				[1060] pyruvic acid [6.714]
		2-hydroxyglutaric acid [13.803]				[69505] Antiarol [14.156]
		[6288] L-threonine 1 [10.224]				[835] dehydroascorbic acid??1 [16.863]
		[439240] D-lyxose 2 [14.889]				[6255] maltose 2 [24.915]
		[119] gamma-aminobutyric acid (GABA) [13.326]				choline [8.019]
		[780] homogentisic acid [16.726]				[938] nicotinic acid [10.27]
		[6287] L-valine 2 [9.151]				[439242] Raffinose [29.282]
		[6106] L-leucine 1 [8.298]
		[5951] L-serine 1 [9.706]
		[90008] psicose 1 [17.059]
		[316542] N-ethylglycine 1 [6.458]
		[441032] D (+)altrose 1 [17.397]
		[750] glycine [10.456]
		[867] malonic acid 1 [8.919]
		[6027] xylose 2 [14.791]
		[92824] D-malic acid [12.794]
		[5950] L-alanine 1 [7.4748]
		[8871] 2-hydroxypyridine [6.519]
		[5951] L-serine 2 [11.174]
S6 Table. Variable surrogates of ABA and drought stress treatment (DC) in control strain (Null) and in TaPYLox.
